# Supplementary material for: Hierarchically Engineered Multi‐Enzyme Nanoreactors for in vitro Drug Biosynthesis and Pathway Transplantation Into Cells
Source: Adv Mater. 2026 Apr 27;38(34):e23006. doi: 10.1002/adma.202523006 (PMC13274686; doi:10.1002/adma.202523006)
Supplement: Supplementary file 2 — Supporting File 2: adma73193‐sup‐0002‐Supplemental‐Sequences.zip. [file ADMA-38-e23006-s002.zip]

Archive with 5 entries (5 files):
- as1001_vioa_pJEx411c.gb
- as1003_vioc_pJEx411c.gb
- as1004_viod_pJEx411c.gb
- as1005_vioe_pJEx411c.gb
- as1023_viob_pJEx411c.gb
