# Supplementary material for: Hierarchically Engineered Multi‐Enzyme Nanoreactors for in vitro Drug Biosynthesis and Pathway Transplantation Into Cells
Source: Adv Mater. 2026 Apr 27;38(34):e23006. doi: 10.1002/adma.202523006 (PMC13274686; doi:10.1002/adma.202523006)
Supplement: Supplementary file 2 — Supporting File 2: adma73193‐sup‐0002‐Supplemental‐Sequences.zip. [file ADMA-38-e23006-s002.zip › as1001_vioa_pJEx411c.gb]

LOCUS       as1001_VioA_3C_SpyTag00 5375 bp ds-DNA     circular     18-JUL-2023
DEFINITION  .
FEATURES             Location/Qualifiers
     CDS             1..6
                     /label="Translation 1-6"
                     /translation="AS"
     misc_feature    1..1383
                     /label="Coding"
                     /ApEinfo_revcolor="#c7b0e3"
                     /ApEinfo_fwdcolor="#c7b0e3"
     misc_feature    7..1257
                     /label="VioA_co"
                     /ApEinfo_revcolor="#d6b295"
                     /ApEinfo_fwdcolor="#d6b295"
     CDS             7..1257
                     /label="Translation 7-1257"
                     /translation="KHSSDICIVGAGISGLTCASHLLDSPACRGLSLRIFDMQQEAGGRIRSKMLDGKASIELGAGRYSPQLHPHFQSAMQHYSQKSEVYPFTQLKFKSHVQQKLKRAMNELSPRLKEHGKESFLQFVSRYQGHDSAVGMIRSMGYDALFLPDISAEMAYDIVGKHPEIQSVTDNDANQWFAAETGFAGLIQGIKAKVKAAGARFSLGYRLLSVRTDGDGYLLQLAGDDGWKLEHRTRHLILAIPPSAMAGLNVDFPEAWSGARYGSLPLFKGFLTYGEPWWLDYKLDDQVLIVDNPLRKIYFKGDKYLFFYTDSEMANYWRGCVAEGEDGYLEQIRTHLASALGIVRERIPQPLAHVHKYWAHGVEFCRDSDIDHPSALSHRDSGIIACSDAYTEHCGWMEGGLLSAREASRLLLQRIAA"
     CDS             1258..1272
                     /label="Translation 1258-1272"
                     /translation="GSGES"
     CDS             1273..1296
                     /label="3C site"
                     /ApEinfo_revcolor="#ff9ccd"
                     /ApEinfo_fwdcolor="#ff9ccd"
     CDS             1273..1296
                     /label="Translation 1273-1296"
                     /translation="LEVLFQGP"
     CDS             1297..1302
                     /label="Translation 1297-1302"
                     /translation="TG"
     misc_feature    1303..1350
                     /label="SpyTag003"
                     /ApEinfo_revcolor="#b1ff67"
                     /ApEinfo_fwdcolor="#b1ff67"
     CDS             1303..1350
                     /label="Translation 1303-1350"
                     /translation="RGVPHIVMVDAYKRYK"
     misc_feature    1351..1359
                     /label="Linker "
                     /ApEinfo_revcolor="#c6c9d1"
                     /ApEinfo_fwdcolor="#c6c9d1"
     CDS             1351..1359
                     /label="Translation 1351-1359"
                     /translation="SGS"
     part            1360..1383
                     /label="rgf0041 His8"
                     /ApEinfo_revcolor="#b4abac"
                     /ApEinfo_fwdcolor="#b4abac"
     CDS             1360..1383
                     /label="Translation 1360-1383"
                     /translation="HHHHHHHH"
     CDS             1384..1386
                     /label="Translation 1384-1386"
                     /translation="*"
     vector          1387..5375
                     /label="pJEx411c"
                     /ApEinfo_revcolor="#c6c9d1"
                     /ApEinfo_fwdcolor="#c6c9d1"
     misc_feature    1387..5375
                     /label="sbv0003_pJEx411c"
     CDS             1387..1389
                     /label="Translation 1387-1389"
                     /translation="*"
     primer          1387..1410
                     /label="rgo0126_pJEx411c-BsaI-FW"
                     /note="sequence: gaGGTCTCCtaaactagtccccctagcataacc"
                     /ApEinfo_revcolor="#c7b0e3"
                     /ApEinfo_fwdcolor="#c7b0e3"
     primer          1388..1408
                     /label="sbo0042_GG_sbv0003_FW"
                     /note="sequence: TACACCGGTCTCAaactagtccccctagcataa"
                     /ApEinfo_revcolor="#ffef86"
                     /ApEinfo_fwdcolor="#ffef86"
     primer          1390..1410
                     /label="sbo0042_GG_sbv0003_FW"
                     /note="sequence: TACACCGGTCTCAaactagtccccctagcataa"
                     /ApEinfo_revcolor="#ffef86"
                     /ApEinfo_fwdcolor="#ffef86"
     Misc._feature   1401..1447
                     /label="T7 Terminator"
                     /ApEinfo_revcolor="#c7b0e3"
                     /ApEinfo_fwdcolor="#c7b0e3"
     mutation        1455..1455
                     /label="G->T mutation in many constructs"
                     /ApEinfo_revcolor="#ff9ccd"
                     /ApEinfo_fwdcolor="#ff9ccd"
     Mutation        1457..1457
                     /label="mutation C->G to kill Esp31"
                     /ApEinfo_revcolor="#75c6a9"
                     /ApEinfo_fwdcolor="#75c6a9"
     Misc._feature   1495..1669
                     /label="rrnB1 B2 T1 txn terminator"
                     /ApEinfo_revcolor="#84b0dc"
                     /ApEinfo_fwdcolor="#84b0dc"
     Primer_binding_ complement(1578..1594)
                     /label="rg0318 55C (pri019_pJxTR)"
                     /ApEinfo_revcolor="#b4abac"
                     /ApEinfo_fwdcolor="#b4abac"
     Primer_binding_ 1610..1630
                     /label="KAUST_60_pET_r"
                     /ApEinfo_revcolor="#b4abac"
                     /ApEinfo_fwdcolor="#b4abac"
     Primer_binding_ complement(1670..1689)
                     /label="KAUST_50_pENTR_R"
                     /ApEinfo_revcolor="#d6b295"
                     /ApEinfo_fwdcolor="#d6b295"
     Gene            1854..2648
                     /label="KanR"
                     /ApEinfo_revcolor="#9eafd2"
                     /ApEinfo_fwdcolor="#9eafd2"
     Gene            2743..3813
                     /label="lacI"
                     /ApEinfo_revcolor="#75c6a9"
                     /ApEinfo_fwdcolor="#75c6a9"
     Region          3824..4627
                     /label="pUC_ori"
                     /ApEinfo_revcolor="#d6b295"
                     /ApEinfo_fwdcolor="#d6b295"
     Primer_binding_ 4765..4782
                     /label="KAUST_10_M13Uni"
                     /ApEinfo_revcolor="#faac61"
                     /ApEinfo_fwdcolor="#faac61"
     Region          complement(4799..4912)
                     /label="rpn txn terminator"
                     /ApEinfo_revcolor="#c6c9d1"
                     /ApEinfo_fwdcolor="#c6c9d1"
     Misc._feature   complement(4919..5219)
                     /label="bla txn terminator"
                     /ApEinfo_revcolor="#84b0dc"
                     /ApEinfo_fwdcolor="#84b0dc"
     Primer_binding_ 5103..5128
                     /label="rg0317 55C (pri018_pJxTF)"
                     /ApEinfo_revcolor="#f8d3a9"
                     /ApEinfo_fwdcolor="#f8d3a9"
     Primer_binding_ complement(5231..5259)
                     /label="rg0332 64C"
                     /ApEinfo_revcolor="#b1ff67"
                     /ApEinfo_fwdcolor="#b1ff67"
     Primer_binding_ 5232..5259
                     /label="rg0320 62C"
                     /ApEinfo_revcolor="#9eafd2"
                     /ApEinfo_fwdcolor="#9eafd2"
     Promoter        5246..5268
                     /label="consensus T7p"
                     /ApEinfo_revcolor="#ff9ccd"
                     /ApEinfo_fwdcolor="#ff9ccd"
     Promoter        5267..5287
                     /label="lacO"
                     /ApEinfo_revcolor="#b7e6d7"
                     /ApEinfo_fwdcolor="#b7e6d7"
     Misc._feature   5288..5288
                     /label=+1
                     /ApEinfo_revcolor="#75c6a9"
                     /ApEinfo_fwdcolor="#75c6a9"
     RBS             5306..5314
                     /label="SD1"
                     /ApEinfo_revcolor="#c7b0e3"
                     /ApEinfo_fwdcolor="#c7b0e3"
     RBS             5308..5314
                     /label="leader RBS"
                     /ApEinfo_revcolor="#ff9ccd"
                     /ApEinfo_fwdcolor="#ff9ccd"
     CDS             5320..5373
                     /label="leader peptide"
                     /ApEinfo_revcolor="#f58a5e"
                     /ApEinfo_fwdcolor="#f58a5e"
     CDS             5320..5373
                     /label="Translation 5320-5373"
                     /translation="MKAIFVLKHLNHAKEVF*"
     primer          complement(5347..5375)
                     /label="rgo0128_pJEx411d-BsaI-RV"
                     /note="sequence: cgcaGGTCTCACATTAGAAAACCTCCTTAGCATGATTAAG"
                     /ApEinfo_revcolor="#ff9ccd"
                     /ApEinfo_fwdcolor="#ff9ccd"
     primer          complement(5353..5375)
                     /label="sbo0043_GG_sbv0003_RV"
                     /note="sequence: TACACCGGTCTCATTAGAAAACCTCCTTAGCATG"
                     /ApEinfo_revcolor="#d6b295"
                     /ApEinfo_fwdcolor="#d6b295"
     primer          complement(5353..5375)
                     /label="sbo0043_GG_sbv0003_RV"
                     /note="sequence: TACACCGGTCTCATTAGAAAACCTCCTTAGCATG"
                     /ApEinfo_revcolor="#d6b295"
                     /ApEinfo_fwdcolor="#d6b295"
     RBS             5356..5367
                     /label="variable SD2"
                     /ApEinfo_revcolor="#ff9ccd"
                     /ApEinfo_fwdcolor="#ff9ccd"
     RBS             5358..5366
                     /label="consensus E.coli RBS"
                     /ApEinfo_revcolor="#c6c9d1"
                     /ApEinfo_fwdcolor="#c6c9d1"
     Misc._feature   5373..5375
                     /label="START"
                     /ApEinfo_revcolor="#d59687"
                     /ApEinfo_fwdcolor="#d59687"
     CDS             5373..5375
                     /label="Translation 5373-3989"
                     /translation="M"
ORIGIN
        1 GCATCTAAAC ATTCTAGTGA TATCTGTATC GTCGGGGCAG GCATCTCAGG TCTAACCTGC
       61 GCGTCACATC TGCTGGACAG CCCGGCGTGC CGCGGTCTGT CTTTGCGGAT TTTCGATATG
      121 CAACAAGAGG CGGGCGGACG CATTCGTTCC AAAATGTTAG ATGGCAAAGC GTCTATCGAA
      181 CTGGGCGCGG GAAGATATAG CCCGCAGCTG CACCCTCATT TTCAGAGTGC CATGCAGCAC
      241 TATAGTCAGA AATCTGAAGT TTATCCGTTT ACTCAGCTGA AATTTAAATC ACATGTTCAA
      301 CAAAAGCTCA AGCGAGCCAT GAATGAACTG TCTCCGCGCT TGAAGGAGCA TGGTAAAGAA
      361 TCCTTCCTGC AGTTCGTGAG CCGTTATCAA GGGCACGACA GCGCCGTAGG GATGATTCGC
      421 TCGATGGGAT ATGATGCTCT GTTTCTCCCC GATATCAGCG CAGAGATGGC TTACGACATC
      481 GTGGGTAAAC ATCCAGAAAT TCAGAGCGTT ACCGATAATG ACGCTAACCA GTGGTTTGCG
      541 GCAGAAACTG GTTTTGCGGG CCTGATCCAG GGGATTAAAG CAAAGGTAAA AGCCGCGGGC
      601 GCGCGTTTCT CGCTGGGATA CCGGCTGTTA TCTGTGCGTA CCGACGGAGA TGGGTACTTG
      661 CTCCAGTTGG CAGGTGACGA CGGGTGGAAA TTGGAGCATC GTACACGTCA TCTGATTCTG
      721 GCAATTCCGC CTAGCGCTAT GGCGGGCTTA AATGTCGATT TCCCGGAAGC TTGGTCGGGT
      781 GCGCGTTACG GTAGTCTGCC CCTGTTTAAA GGATTTCTTA CGTATGGCGA GCCCTGGTGG
      841 CTGGACTATA AATTAGATGA TCAGGTACTC ATTGTCGATA ACCCGCTGCG CAAAATCTAT
      901 TTCAAAGGTG ATAAATACCT GTTCTTTTAC ACCGATAGCG AAATGGCCAA CTACTGGCGG
      961 GGTTGCGTCG CAGAAGGCGA GGATGGCTAC CTTGAACAGA TCCGCACCCA CCTGGCATCG
     1021 GCGTTAGGGA TCGTGCGCGA GCGTATTCCG CAGCCACTGG CCCATGTGCA TAAGTATTGG
     1081 GCCCACGGTG TTGAATTTTG TCGCGATTCC GACATAGACC ATCCATCAGC CTTGAGCCAT
     1141 CGTGATAGTG GCATTATTGC CTGTTCGGAT GCATATACGG AACACTGCGG TTGGATGGAA
     1201 GGCGGCCTTC TTTCCGCGCG TGAAGCTTCG CGCTTACTGC TTCAACGCAT AGCAGCCGGT
     1261 AGTGGTGAAA GTTTAGAAGT GCTGTTCCAG GGCCCGACGG GTcgtggcgt tcctcatatt
     1321 gttatggtgg acgcctacaa acgctataaa AGTGGCTCCC ACCATCACCA CCATCATCAC
     1381 CACTAGtaaa ctagtccccc tagcataacc ccttggggcc tctaaacggg tcttgagggg
     1441 ttttttgccc ctgagaggcg tcaatcgagt tcgtacctaa gggcgacacc ccctaattag
     1501 cccgggcgaa aggcccagtc tttcgactga gcctttcgtt ttatttgatg cctggcagtt
     1561 ccctactctc gcatggggag tccccacact accatcggcg ctacggcgtt tcacttctga
     1621 gttcggcatg gggtcaggtg ggaccaccgc gctactgccg ccaggcaaac aaggggtgtt
     1681 atgagccata ttcaggtata aatgggctcg cgataatgtt cagaattggt taattggttg
     1741 taacactgac ccctatttgt ttatttttct aaatacattc aaatatgtat ccgctcatga
     1801 gacaataacc ctgataaatg cttcaataat attgaaaaag gaagaatatg agccatattc
     1861 aacgggaaac gtcgaggccg cgattaaatt ccaacatgga tgctgattta tatgggtata
     1921 aatgggctcg cgataatgtc gggcaatcag gtgcgacaat ctatcgcttg tatgggaagc
     1981 ccgatgcgcc agagttgttt ctgaaacatg gcaaaggtag cgttgccaat gatgttacag
     2041 atgagatggt cagactaaac tggctgacgg aatttatgcc acttccgacc atcaagcatt
     2101 ttatccgtac tcctgatgat gcatggttac tcaccactgc gatccccgga aaaacagcgt
     2161 tccaggtatt agaagaatat cctgattcag gtgaaaatat tgttgatgcg ctggcagtgt
     2221 tcctgcgccg gttgcactcg attcctgttt gtaattgtcc ttttaacagc gatcgcgtat
     2281 ttcgcctcgc tcaggcgcaa tcacgaatga ataacggttt ggttgatgcg agtgattttg
     2341 atgacgagcg taatggctgg cctgttgaac aagtctggaa agaaatgcat aaacttttgc
     2401 cattctcacc ggattcagtc gtcactcatg gtgatttctc acttgataac cttatttttg
     2461 acgaggggaa attaataggt tgtattgatg ttggacgagt cggaatcgca gaccgatacc
     2521 aggatcttgc catcctatgg aactgcctcg gtgagttttc tccttcatta cagaaacggc
     2581 tttttcaaaa atatggtatt gataatcctg atatgaataa attgcagttt catttgatgc
     2641 tcgatgagtt tttctaagcg gcgcgccatc gaatggcgca aaacctttcg cggtatggca
     2701 tgatagcgcc cggaagagag tcaattcagg gtggtgaata tgaaaccagt aacgttatac
     2761 gatgtcgcag agtatgccgg tgtctcttat cagaccgttt cccgcgtggt gaaccaggcc
     2821 agccacgttt ctgcgaaaac gcgggaaaaa gtggaagcgg cgatggcgga gctgaattac
     2881 attcccaacc gcgtggcaca acaactggcg ggcaaacagt cgttgctgat tggcgttgcc
     2941 acctccagtc tggccctgca cgcgccgtcg caaattgtcg cggcgattaa atctcgcgcc
     3001 gatcaactgg gtgccagcgt ggtggtgtcg atggtagaac gaagcggcgt cgaagcctgt
     3061 aaagcggcgg tgcacaatct tctcgcgcaa cgcgtcagtg ggctgatcat taactatccg
     3121 ctggatgacc aggatgccat tgctgtggaa gctgcctgca ctaatgttcc ggcgttattt
     3181 cttgatgtct ctgaccagac acccatcaac agtattattt tctcccatga ggacggtacg
     3241 cgactgggcg tggagcatct ggtcgcattg ggtcaccagc aaatcgcgct gttagcgggc
     3301 ccattaagtt ctgtctcggc gcgtctgcgt ctggctggct ggcataaata tctcactcgc
     3361 aatcaaattc agccgatagc ggaacgggaa ggcgactgga gtgccatgtc cggttttcaa
     3421 caaaccatgc aaatgctgaa tgagggcatc gttcccactg cgatgctggt tgccaacgat
     3481 cagatggcgc tgggcgcaat gcgcgccatt accgagtccg ggctgcgcgt tggtgcggat
     3541 atctcggtag tgggatacga cgataccgaa gatagctcat gttatatccc gccgttaacc
     3601 accatcaaac aggattttcg cctgctgggg caaaccagcg tggaccgctt gctgcaactc
     3661 tctcagggcc aggcggtgaa gggcaatcag ctgttgccag tctcactggt gaaaagaaaa
     3721 accaccctgg cgcccaatac gcaaaccgcc tctccccgcg cgttggccga ttcattaatg
     3781 cagctggcac gacaggtttc ccgactggaa agcgggcagt gactcatgac caaaatccct
     3841 taacgtgagt tacgcgcgcg tcgttccact gagcgtcaga ccccgtagaa aagatcaaag
     3901 gatcttcttg agatcctttt tttctgcgcg taatctgctg cttgcaaaca aaaaaaccac
     3961 cgctaccagc ggtggtttgt ttgccggatc aagagctacc aactcttttt ccgaaggtaa
     4021 ctggcttcag cagagcgcag ataccaaata ctgttcttct agtgtagccg tagttagccc
     4081 accacttcaa gaactctgta gcaccgccta catacctcgc tctgctaatc ctgttaccag
     4141 tggctgctgc cagtggcgat aagtcgtgtc ttaccgggtt ggactcaaga cgatagttac
     4201 cggataaggc gcagcggtcg ggctgaacgg ggggttcgtg cacacagccc agcttggagc
     4261 gaacgaccta caccgaactg agatacctac agcgtgagct atgagaaagc gccacgcttc
     4321 ccgaagggag aaaggcggac aggtatccgg taagcggcag ggtcggaaca ggagagcgca
     4381 cgagggagct tccaggggga aacgcctggt atctttatag tcctgtcggg tttcgccacc
     4441 tctgacttga gcgtcgattt ttgtgatgct cgtcaggggg gcggagccta tggaaaaacg
     4501 ccagcaacgc ggccttttta cggttcctgg ccttttgctg gccttttgct cacatgttct
     4561 ttcctgcgtt atcccctgat tctgtggata accgtattac cgcctttgag tgagctgata
     4621 ccgctcgccg cagccgaacg accgagcgca gcgagtcagt gagcgaggaa gcggaaggcg
     4681 agagtaggga actgccaggc atcaaactaa gcagaaggcc cctgacggat ggcctttttg
     4741 cgtttctaca aactctttct gtgttgtaaa acgacggcca gtcttaagct cgggccccct
     4801 gggcggttct gataacgagt aatcgttaat ccgcaaataa cgtaaaaacc cgcttcggcg
     4861 ggttttttta tggggggagt ttagggaaag agcatttgtc agaatattta agggcgcctg
     4921 tcactttgct tgatatatga gaattattta accttataaa tgagaaaaaa gcaacgcact
     4981 ttaaataaga tacgttgctt tttcgattga tgaacaccta taattaaact attcatctat
     5041 tatttatgat tttttgtata tacaatattt ctagtttgtt aaagagaatt aagaaaataa
     5101 atctcgaaaa taataaaggg aaaatcagtt tttgatatca aaattataca tgtcaacgat
     5161 aatacaaaat ataatacaaa ctataagatg ttatcagtat ttattatgca tttagaataa
     5221 attttgtgtc gcccttccgc gaaattaata cgactcacta taggggaatt gtgagcggat
     5281 aacaattGGG CCCAAGTTCA CTTAAAAAGG AGATCAACAA TGAAAGCAAT TTTCGTACTG
     5341 AAACATCTTA ATCATGCTAA GGAGGTTTTC TAATG
//
