# Supplementary material for: Hierarchically Engineered Multi‐Enzyme Nanoreactors for in vitro Drug Biosynthesis and Pathway Transplantation Into Cells
Source: Adv Mater. 2026 Apr 27;38(34):e23006. doi: 10.1002/adma.202523006 (PMC13274686; doi:10.1002/adma.202523006)
Supplement: Supplementary file 2 — Supporting File 2: adma73193‐sup‐0002‐Supplemental‐Sequences.zip. [file ADMA-38-e23006-s002.zip › as1003_vioc_pJEx411c.gb]

LOCUS       as1003_VioC_3C_SpyTag00 5408 bp ds-DNA     circular     18-JUL-2023
DEFINITION  .
FEATURES             Location/Qualifiers
     CDS             1..6
                     /label="Translation 1-6"
                     /translation="AS"
     misc_feature    1..1416
                     /label="Coding"
                     /ApEinfo_revcolor="#c7b0e3"
                     /ApEinfo_fwdcolor="#c7b0e3"
     misc_feature    7..1290
                     /label="VioC_co"
                     /ApEinfo_revcolor="#b4abac"
                     /ApEinfo_fwdcolor="#b4abac"
     CDS             7..1290
                     /label="Translation 7-1290"
                     /translation="KRAIIVGGGLAGGLTAIYLAKRGYEVHVVEKRGDPLRDLSSYVDVVSSRAIGVSMTVRGIKSVLAAGIPRAELDACGEPIVAMAFSVGGQYRMRELKPLEDFRPLSLNRAAFQKLLNKYANLAGVRYYFEHKCLDVDLDGKSVLIQGKDGQPQRLQGDMIIGADGAHSAVRQAMQSGLRRFEFQQTFFRHGYKTLVLPDAQALGYRKDTLYFFGMDSGGLFAGRAATIPDGSVSIAVCLPYSGSPSLTTTDEPTMRAFFDRYFGGLPRDARDEMLRQFLAKPSNDLINVRSSTFHYKGNVLLLGDAAHATAPFLGQGMNMALEDARTFVELLDRHQGDQDKAFPEFTELRKVQADAMQDMARANYDVLSCSNPIFFMRARYTRYMHSKFPGLYPPDMAEKLYFTSEPYDRLQQIQRKQNVWYKIGRVN"
     CDS             1291..1305
                     /label="Translation 1291-1305"
                     /translation="GSGES"
     CDS             1306..1329
                     /label="3C site"
                     /ApEinfo_revcolor="#ff9ccd"
                     /ApEinfo_fwdcolor="#ff9ccd"
     CDS             1306..1329
                     /label="Translation 1306-1329"
                     /translation="LEVLFQGP"
     CDS             1330..1335
                     /label="Translation 1330-1335"
                     /translation="TG"
     misc_feature    1336..1383
                     /label="SpyTag003"
                     /ApEinfo_revcolor="#b1ff67"
                     /ApEinfo_fwdcolor="#b1ff67"
     CDS             1336..1383
                     /label="Translation 1336-1383"
                     /translation="RGVPHIVMVDAYKRYK"
     misc_feature    1384..1392
                     /label="Linker "
                     /ApEinfo_revcolor="#c6c9d1"
                     /ApEinfo_fwdcolor="#c6c9d1"
     CDS             1384..1392
                     /label="Translation 1384-1392"
                     /translation="SGS"
     part            1393..1416
                     /label="rgf0041 His8"
                     /ApEinfo_revcolor="#b4abac"
                     /ApEinfo_fwdcolor="#b4abac"
     CDS             1393..1416
                     /label="Translation 1393-1416"
                     /translation="HHHHHHHH"
     CDS             1417..1419
                     /label="Translation 1417-1419"
                     /translation="*"
     vector          1420..5408
                     /label="pJEx411c"
                     /ApEinfo_revcolor="#c6c9d1"
                     /ApEinfo_fwdcolor="#c6c9d1"
     misc_feature    1420..5408
                     /label="sbv0003_pJEx411c"
     CDS             1420..1422
                     /label="Translation 1420-1422"
                     /translation="*"
     primer          1420..1443
                     /label="rgo0126_pJEx411c-BsaI-FW"
                     /note="sequence: gaGGTCTCCtaaactagtccccctagcataacc"
                     /ApEinfo_revcolor="#c7b0e3"
                     /ApEinfo_fwdcolor="#c7b0e3"
     primer          1421..1441
                     /label="sbo0042_GG_sbv0003_FW"
                     /note="sequence: TACACCGGTCTCAaactagtccccctagcataa"
                     /ApEinfo_revcolor="#ffef86"
                     /ApEinfo_fwdcolor="#ffef86"
     primer          1423..1443
                     /label="sbo0042_GG_sbv0003_FW"
                     /note="sequence: TACACCGGTCTCAaactagtccccctagcataa"
                     /ApEinfo_revcolor="#ffef86"
                     /ApEinfo_fwdcolor="#ffef86"
     Misc._feature   1434..1480
                     /label="T7 Terminator"
                     /ApEinfo_revcolor="#c7b0e3"
                     /ApEinfo_fwdcolor="#c7b0e3"
     mutation        1488..1488
                     /label="G->T mutation in many constructs"
                     /ApEinfo_revcolor="#ff9ccd"
                     /ApEinfo_fwdcolor="#ff9ccd"
     Mutation        1490..1490
                     /label="mutation C->G to kill Esp31"
                     /ApEinfo_revcolor="#75c6a9"
                     /ApEinfo_fwdcolor="#75c6a9"
     Misc._feature   1528..1702
                     /label="rrnB1 B2 T1 txn terminator"
                     /ApEinfo_revcolor="#84b0dc"
                     /ApEinfo_fwdcolor="#84b0dc"
     Primer_binding_ complement(1611..1627)
                     /label="rg0318 55C (pri019_pJxTR)"
                     /ApEinfo_revcolor="#b4abac"
                     /ApEinfo_fwdcolor="#b4abac"
     Primer_binding_ 1643..1663
                     /label="KAUST_60_pET_r"
                     /ApEinfo_revcolor="#b4abac"
                     /ApEinfo_fwdcolor="#b4abac"
     Primer_binding_ complement(1703..1722)
                     /label="KAUST_50_pENTR_R"
                     /ApEinfo_revcolor="#d6b295"
                     /ApEinfo_fwdcolor="#d6b295"
     Gene            1887..2681
                     /label="KanR"
                     /ApEinfo_revcolor="#9eafd2"
                     /ApEinfo_fwdcolor="#9eafd2"
     Gene            2776..3846
                     /label="lacI"
                     /ApEinfo_revcolor="#75c6a9"
                     /ApEinfo_fwdcolor="#75c6a9"
     Region          3857..4660
                     /label="pUC_ori"
                     /ApEinfo_revcolor="#d6b295"
                     /ApEinfo_fwdcolor="#d6b295"
     Primer_binding_ 4798..4815
                     /label="KAUST_10_M13Uni"
                     /ApEinfo_revcolor="#faac61"
                     /ApEinfo_fwdcolor="#faac61"
     Region          complement(4832..4945)
                     /label="rpn txn terminator"
                     /ApEinfo_revcolor="#c6c9d1"
                     /ApEinfo_fwdcolor="#c6c9d1"
     Misc._feature   complement(4952..5252)
                     /label="bla txn terminator"
                     /ApEinfo_revcolor="#84b0dc"
                     /ApEinfo_fwdcolor="#84b0dc"
     Primer_binding_ 5136..5161
                     /label="rg0317 55C (pri018_pJxTF)"
                     /ApEinfo_revcolor="#f8d3a9"
                     /ApEinfo_fwdcolor="#f8d3a9"
     Primer_binding_ complement(5264..5292)
                     /label="rg0332 64C"
                     /ApEinfo_revcolor="#b1ff67"
                     /ApEinfo_fwdcolor="#b1ff67"
     Primer_binding_ 5265..5292
                     /label="rg0320 62C"
                     /ApEinfo_revcolor="#9eafd2"
                     /ApEinfo_fwdcolor="#9eafd2"
     Promoter        5279..5301
                     /label="consensus T7p"
                     /ApEinfo_revcolor="#ff9ccd"
                     /ApEinfo_fwdcolor="#ff9ccd"
     Promoter        5300..5320
                     /label="lacO"
                     /ApEinfo_revcolor="#b7e6d7"
                     /ApEinfo_fwdcolor="#b7e6d7"
     Misc._feature   5321..5321
                     /label=+1
                     /ApEinfo_revcolor="#75c6a9"
                     /ApEinfo_fwdcolor="#75c6a9"
     RBS             5339..5347
                     /label="SD1"
                     /ApEinfo_revcolor="#c7b0e3"
                     /ApEinfo_fwdcolor="#c7b0e3"
     RBS             5341..5347
                     /label="leader RBS"
                     /ApEinfo_revcolor="#ff9ccd"
                     /ApEinfo_fwdcolor="#ff9ccd"
     CDS             5353..5406
                     /label="leader peptide"
                     /ApEinfo_revcolor="#f58a5e"
                     /ApEinfo_fwdcolor="#f58a5e"
     CDS             5353..5406
                     /label="Translation 5353-5406"
                     /translation="MKAIFVLKHLNHAKEVF*"
     primer          complement(5380..5408)
                     /label="rgo0128_pJEx411d-BsaI-RV"
                     /note="sequence: cgcaGGTCTCACATTAGAAAACCTCCTTAGCATGATTAAG"
                     /ApEinfo_revcolor="#ff9ccd"
                     /ApEinfo_fwdcolor="#ff9ccd"
     primer          complement(5386..5408)
                     /label="sbo0043_GG_sbv0003_RV"
                     /note="sequence: TACACCGGTCTCATTAGAAAACCTCCTTAGCATG"
                     /ApEinfo_revcolor="#d6b295"
                     /ApEinfo_fwdcolor="#d6b295"
     primer          complement(5386..5408)
                     /label="sbo0043_GG_sbv0003_RV"
                     /note="sequence: TACACCGGTCTCATTAGAAAACCTCCTTAGCATG"
                     /ApEinfo_revcolor="#d6b295"
                     /ApEinfo_fwdcolor="#d6b295"
     RBS             5389..5400
                     /label="variable SD2"
                     /ApEinfo_revcolor="#ff9ccd"
                     /ApEinfo_fwdcolor="#ff9ccd"
     RBS             5391..5399
                     /label="consensus E.coli RBS"
                     /ApEinfo_revcolor="#c6c9d1"
                     /ApEinfo_fwdcolor="#c6c9d1"
     Misc._feature   5406..5408
                     /label="START"
                     /ApEinfo_revcolor="#d59687"
                     /ApEinfo_fwdcolor="#d59687"
     CDS             5406..5408
                     /label="Translation 5406-3989"
                     /translation="M"
ORIGIN
        1 GCATCTAAAC GCGCGATTAT CGTCGGCGGC GGACTTGCGG GTGGTCTGAC CGCTATCTAT
       61 CTCGCAAAAC GTGGGTATGA AGTTCATGTG GTAGAAAAGC GGGGAGATCC TTTGCGCGAC
      121 CTGAGTAGTT ATGTTGATGT TGTTTCCAGT CGTGCAATTG GCGTAAGCAT GACGGTGCGA
      181 GGCATAAAAT CTGTCCTGGC TGCCGGGATT CCACGTGCCG AACTCGATGC TTGCGGCGAG
      241 CCGATTGTGG CCATGGCGTT CTCGGTGGGC GGCCAGTACC GTATGAGAGA ATTGAAGCCG
      301 CTCGAAGATT TCCGTCCATT ATCCCTTAAT CGTGCGGCGT TTCAGAAATT ACTGAACAAA
      361 TACGCGAACC TGGCGGGCGT ACGCTATTAC TTTGAACATA AATGTCTGGA TGTGGATCTC
      421 GACGGGAAAA GTGTGTTGAT CCAGGGTAAA GATGGCCAGC CGCAACGGCT GCAGGGCGAT
      481 ATGATCATTG GTGCGGATGG TGCGCATAGC GCGGTGCGCC AAGCTATGCA GTCCGGCCTG
      541 AGGCGTTTTG AGTTCCAGCA AACTTTCTTT CGCCACGGAT ACAAGACTTT GGTTCTGCCA
      601 GACGCTCAAG CGTTAGGGTA TCGCAAAGAT ACGCTGTATT TCTTTGGAAT GGATTCGGGC
      661 GGTTTGTTCG CAGGCCGTGC CGCTACCATT CCGGATGGCT CTGTCTCAAT TGCGGTGTGC
      721 CTGCCCTATT CTGGTTCACC GTCCCTGACG ACCACCGATG AGCCCACGAT GCGCGCCTTC
      781 TTTGATCGTT ACTTCGGCGG TCTGCCGCGT GATGCACGGG ACGAGATGCT GCGACAGTTT
      841 CTGGCCAAAC CGTCGAATGA TCTGATCAAC GTCCGCAGCA GCACCTTTCA TTATAAAGGT
      901 AACGTTTTAC TGCTGGGTGA CGCAGCGCAT GCCACAGCAC CGTTTCTTGG TCAGGGGATG
      961 AATATGGCAT TGGAAGATGC CCGCACTTTT GTCGAACTGC TAGACCGTCA CCAGGGTGAT
     1021 CAGGATAAAG CCTTCCCAGA ATTTACCGAA TTACGTAAAG TTCAAGCGGA CGCAATGCAG
     1081 GACATGGCAC GCGCTAACTA TGACGTGTTA AGCTGTAGCA ATCCTATCTT CTTTATGCGT
     1141 GCCCGCTACA CCCGGTATAT GCACTCAAAG TTTCCGGGGC TGTACCCGCC GGATATGGCG
     1201 GAGAAGCTAT ATTTTACATC TGAACCTTAC GACCGCCTTC AGCAAATTCA GCGTAAACAA
     1261 AATGTATGGT ACAAAATTGG ACGCGTGAAC GGTAGTGGTG AAAGTTTAGA AGTGCTGTTC
     1321 CAGGGCCCGA CGGGTcgtgg cgttcctcat attgttatgg tggacgccta caaacgctat
     1381 aaaAGTGGCT CCCACCATCA CCACCATCAT CACCACTAGt aaactagtcc ccctagcata
     1441 accccttggg gcctctaaac gggtcttgag gggttttttg cccctgagag gcgtcaatcg
     1501 agttcgtacc taagggcgac accccctaat tagcccgggc gaaaggccca gtctttcgac
     1561 tgagcctttc gttttatttg atgcctggca gttccctact ctcgcatggg gagtccccac
     1621 actaccatcg gcgctacggc gtttcacttc tgagttcggc atggggtcag gtgggaccac
     1681 cgcgctactg ccgccaggca aacaaggggt gttatgagcc atattcaggt ataaatgggc
     1741 tcgcgataat gttcagaatt ggttaattgg ttgtaacact gacccctatt tgtttatttt
     1801 tctaaataca ttcaaatatg tatccgctca tgagacaata accctgataa atgcttcaat
     1861 aatattgaaa aaggaagaat atgagccata ttcaacggga aacgtcgagg ccgcgattaa
     1921 attccaacat ggatgctgat ttatatgggt ataaatgggc tcgcgataat gtcgggcaat
     1981 caggtgcgac aatctatcgc ttgtatggga agcccgatgc gccagagttg tttctgaaac
     2041 atggcaaagg tagcgttgcc aatgatgtta cagatgagat ggtcagacta aactggctga
     2101 cggaatttat gccacttccg accatcaagc attttatccg tactcctgat gatgcatggt
     2161 tactcaccac tgcgatcccc ggaaaaacag cgttccaggt attagaagaa tatcctgatt
     2221 caggtgaaaa tattgttgat gcgctggcag tgttcctgcg ccggttgcac tcgattcctg
     2281 tttgtaattg tccttttaac agcgatcgcg tatttcgcct cgctcaggcg caatcacgaa
     2341 tgaataacgg tttggttgat gcgagtgatt ttgatgacga gcgtaatggc tggcctgttg
     2401 aacaagtctg gaaagaaatg cataaacttt tgccattctc accggattca gtcgtcactc
     2461 atggtgattt ctcacttgat aaccttattt ttgacgaggg gaaattaata ggttgtattg
     2521 atgttggacg agtcggaatc gcagaccgat accaggatct tgccatccta tggaactgcc
     2581 tcggtgagtt ttctccttca ttacagaaac ggctttttca aaaatatggt attgataatc
     2641 ctgatatgaa taaattgcag tttcatttga tgctcgatga gtttttctaa gcggcgcgcc
     2701 atcgaatggc gcaaaacctt tcgcggtatg gcatgatagc gcccggaaga gagtcaattc
     2761 agggtggtga atatgaaacc agtaacgtta tacgatgtcg cagagtatgc cggtgtctct
     2821 tatcagaccg tttcccgcgt ggtgaaccag gccagccacg tttctgcgaa aacgcgggaa
     2881 aaagtggaag cggcgatggc ggagctgaat tacattccca accgcgtggc acaacaactg
     2941 gcgggcaaac agtcgttgct gattggcgtt gccacctcca gtctggccct gcacgcgccg
     3001 tcgcaaattg tcgcggcgat taaatctcgc gccgatcaac tgggtgccag cgtggtggtg
     3061 tcgatggtag aacgaagcgg cgtcgaagcc tgtaaagcgg cggtgcacaa tcttctcgcg
     3121 caacgcgtca gtgggctgat cattaactat ccgctggatg accaggatgc cattgctgtg
     3181 gaagctgcct gcactaatgt tccggcgtta tttcttgatg tctctgacca gacacccatc
     3241 aacagtatta ttttctccca tgaggacggt acgcgactgg gcgtggagca tctggtcgca
     3301 ttgggtcacc agcaaatcgc gctgttagcg ggcccattaa gttctgtctc ggcgcgtctg
     3361 cgtctggctg gctggcataa atatctcact cgcaatcaaa ttcagccgat agcggaacgg
     3421 gaaggcgact ggagtgccat gtccggtttt caacaaacca tgcaaatgct gaatgagggc
     3481 atcgttccca ctgcgatgct ggttgccaac gatcagatgg cgctgggcgc aatgcgcgcc
     3541 attaccgagt ccgggctgcg cgttggtgcg gatatctcgg tagtgggata cgacgatacc
     3601 gaagatagct catgttatat cccgccgtta accaccatca aacaggattt tcgcctgctg
     3661 gggcaaacca gcgtggaccg cttgctgcaa ctctctcagg gccaggcggt gaagggcaat
     3721 cagctgttgc cagtctcact ggtgaaaaga aaaaccaccc tggcgcccaa tacgcaaacc
     3781 gcctctcccc gcgcgttggc cgattcatta atgcagctgg cacgacaggt ttcccgactg
     3841 gaaagcgggc agtgactcat gaccaaaatc ccttaacgtg agttacgcgc gcgtcgttcc
     3901 actgagcgtc agaccccgta gaaaagatca aaggatcttc ttgagatcct ttttttctgc
     3961 gcgtaatctg ctgcttgcaa acaaaaaaac caccgctacc agcggtggtt tgtttgccgg
     4021 atcaagagct accaactctt tttccgaagg taactggctt cagcagagcg cagataccaa
     4081 atactgttct tctagtgtag ccgtagttag cccaccactt caagaactct gtagcaccgc
     4141 ctacatacct cgctctgcta atcctgttac cagtggctgc tgccagtggc gataagtcgt
     4201 gtcttaccgg gttggactca agacgatagt taccggataa ggcgcagcgg tcgggctgaa
     4261 cggggggttc gtgcacacag cccagcttgg agcgaacgac ctacaccgaa ctgagatacc
     4321 tacagcgtga gctatgagaa agcgccacgc ttcccgaagg gagaaaggcg gacaggtatc
     4381 cggtaagcgg cagggtcgga acaggagagc gcacgaggga gcttccaggg ggaaacgcct
     4441 ggtatcttta tagtcctgtc gggtttcgcc acctctgact tgagcgtcga tttttgtgat
     4501 gctcgtcagg ggggcggagc ctatggaaaa acgccagcaa cgcggccttt ttacggttcc
     4561 tggccttttg ctggcctttt gctcacatgt tctttcctgc gttatcccct gattctgtgg
     4621 ataaccgtat taccgccttt gagtgagctg ataccgctcg ccgcagccga acgaccgagc
     4681 gcagcgagtc agtgagcgag gaagcggaag gcgagagtag ggaactgcca ggcatcaaac
     4741 taagcagaag gcccctgacg gatggccttt ttgcgtttct acaaactctt tctgtgttgt
     4801 aaaacgacgg ccagtcttaa gctcgggccc cctgggcggt tctgataacg agtaatcgtt
     4861 aatccgcaaa taacgtaaaa acccgcttcg gcgggttttt ttatgggggg agtttaggga
     4921 aagagcattt gtcagaatat ttaagggcgc ctgtcacttt gcttgatata tgagaattat
     4981 ttaaccttat aaatgagaaa aaagcaacgc actttaaata agatacgttg ctttttcgat
     5041 tgatgaacac ctataattaa actattcatc tattatttat gattttttgt atatacaata
     5101 tttctagttt gttaaagaga attaagaaaa taaatctcga aaataataaa gggaaaatca
     5161 gtttttgata tcaaaattat acatgtcaac gataatacaa aatataatac aaactataag
     5221 atgttatcag tatttattat gcatttagaa taaattttgt gtcgcccttc cgcgaaatta
     5281 atacgactca ctatagggga attgtgagcg gataacaatt GGGCCCAAGT TCACTTAAAA
     5341 AGGAGATCAA CAATGAAAGC AATTTTCGTA CTGAAACATC TTAATCATGC TAAGGAGGTT
     5401 TTCTAATG
//
