# Supplementary material for: Hierarchically Engineered Multi‐Enzyme Nanoreactors for in vitro Drug Biosynthesis and Pathway Transplantation Into Cells
Source: Adv Mater. 2026 Apr 27;38(34):e23006. doi: 10.1002/adma.202523006 (PMC13274686; doi:10.1002/adma.202523006)
Supplement: Supplementary file 2 — Supporting File 2: adma73193‐sup‐0002‐Supplemental‐Sequences.zip. [file ADMA-38-e23006-s002.zip › as1004_viod_pJEx411c.gb]

LOCUS       as1004_VioD_3C_SpyTag00 5240 bp ds-DNA     circular     05-NOV-2021
DEFINITION  .
FEATURES             Location/Qualifiers
     CDS             1..6
                     /label="Translation 1-6"
                     /translation="AS"
     misc_feature    1..1248
                     /label="Coding"
                     /ApEinfo_revcolor="#c7b0e3"
                     /ApEinfo_fwdcolor="#c7b0e3"
     misc_feature    7..1122
                     /label="VioD_co"
                     /ApEinfo_revcolor="#ffef86"
                     /ApEinfo_fwdcolor="#ffef86"
     CDS             7..1122
                     /label="Translation 7-1122"
                     /translation="KILVIGAGPAGLVFASQLKQARPLWAIDIVEKNDEQEVLGWGVVLPGRPGQHPANPLSYLDAPERLNPQFLEDFKLVHHNEPSLMSTGVLLCGVERRGLVHALRDKCRSQGIAIRFESPLLEHGELPLADYDLVVLANGVNHKTAHFTEALVPQVDYGRNKYIWYGTSQLFDQMNLVFRTHGKDIFIAHAYKYSDTMSTFIVECSEETYARARLGEMSEEASAEYVAKVFQAELGGHGLVSQPGLGWRNFMTLSHDRCHDGKLVLLGDALQSGHFSIGHGTTMAVVVAQLLVKALCTEDGVPAALKRFEERALPLVQLFRGHADNSRVWFETVEERMHLSSAEFVQSFDARRKSLPPMPEALAQNLRYALQR"
     CDS             1123..1137
                     /label="Translation 1123-1137"
                     /translation="GSGES"
     CDS             1138..1161
                     /label="3C site"
                     /ApEinfo_revcolor="#ff9ccd"
                     /ApEinfo_fwdcolor="#ff9ccd"
     CDS             1138..1161
                     /label="Translation 1138-1161"
                     /translation="LEVLFQGP"
     CDS             1162..1167
                     /label="Translation 1162-1167"
                     /translation="TG"
     misc_feature    1168..1215
                     /label="SpyTag003"
                     /ApEinfo_revcolor="#b1ff67"
                     /ApEinfo_fwdcolor="#b1ff67"
     CDS             1168..1215
                     /label="Translation 1168-1215"
                     /translation="RGVPHIVMVDAYKRYK"
     misc_feature    1216..1224
                     /label="Linker "
                     /ApEinfo_revcolor="#c6c9d1"
                     /ApEinfo_fwdcolor="#c6c9d1"
     CDS             1216..1224
                     /label="Translation 1216-1224"
                     /translation="SGS"
     part            1225..1248
                     /label="rgf0041 His8"
                     /ApEinfo_revcolor="#b4abac"
                     /ApEinfo_fwdcolor="#b4abac"
     CDS             1225..1248
                     /label="Translation 1225-1248"
                     /translation="HHHHHHHH"
     CDS             1249..1251
                     /label="Translation 1249-1251"
                     /translation="*"
     vector          1252..5240
                     /label="pJEx411c"
                     /ApEinfo_revcolor="#c6c9d1"
                     /ApEinfo_fwdcolor="#c6c9d1"
     misc_feature    1252..5240
                     /label="sbv0003_pJEx411c"
     CDS             1252..1254
                     /label="Translation 1252-1254"
                     /translation="*"
     primer          1252..1275
                     /label="rgo0126_pJEx411c-BsaI-FW"
                     /note="sequence: gaGGTCTCCtaaactagtccccctagcataacc"
                     /ApEinfo_revcolor="#c7b0e3"
                     /ApEinfo_fwdcolor="#c7b0e3"
     primer          1253..1273
                     /label="sbo0042_GG_sbv0003_FW"
                     /note="sequence: TACACCGGTCTCAaactagtccccctagcataa"
                     /ApEinfo_revcolor="#ffef86"
                     /ApEinfo_fwdcolor="#ffef86"
     primer          1255..1275
                     /label="sbo0042_GG_sbv0003_FW"
                     /note="sequence: TACACCGGTCTCAaactagtccccctagcataa"
                     /ApEinfo_revcolor="#ffef86"
                     /ApEinfo_fwdcolor="#ffef86"
     Misc._feature   1266..1312
                     /label="T7 Terminator"
                     /ApEinfo_revcolor="#c7b0e3"
                     /ApEinfo_fwdcolor="#c7b0e3"
     mutation        1320..1320
                     /label="G->T mutation in many constructs"
                     /ApEinfo_revcolor="#ff9ccd"
                     /ApEinfo_fwdcolor="#ff9ccd"
     Mutation        1322..1322
                     /label="mutation C->G to kill Esp31"
                     /ApEinfo_revcolor="#75c6a9"
                     /ApEinfo_fwdcolor="#75c6a9"
     Misc._feature   1360..1534
                     /label="rrnB1 B2 T1 txn terminator"
                     /ApEinfo_revcolor="#84b0dc"
                     /ApEinfo_fwdcolor="#84b0dc"
     Primer_binding_ complement(1443..1459)
                     /label="rg0318 55C (pri019_pJxTR)"
                     /ApEinfo_revcolor="#b4abac"
                     /ApEinfo_fwdcolor="#b4abac"
     Primer_binding_ 1475..1495
                     /label="KAUST_60_pET_r"
                     /ApEinfo_revcolor="#b4abac"
                     /ApEinfo_fwdcolor="#b4abac"
     Primer_binding_ complement(1535..1554)
                     /label="KAUST_50_pENTR_R"
                     /ApEinfo_revcolor="#d6b295"
                     /ApEinfo_fwdcolor="#d6b295"
     Gene            1719..2513
                     /label="KanR"
                     /ApEinfo_revcolor="#9eafd2"
                     /ApEinfo_fwdcolor="#9eafd2"
     Gene            2608..3678
                     /label="lacI"
                     /ApEinfo_revcolor="#75c6a9"
                     /ApEinfo_fwdcolor="#75c6a9"
     Region          3689..4492
                     /label="pUC_ori"
                     /ApEinfo_revcolor="#d6b295"
                     /ApEinfo_fwdcolor="#d6b295"
     Primer_binding_ 4630..4647
                     /label="KAUST_10_M13Uni"
                     /ApEinfo_revcolor="#faac61"
                     /ApEinfo_fwdcolor="#faac61"
     Region          complement(4664..4777)
                     /label="rpn txn terminator"
                     /ApEinfo_revcolor="#c6c9d1"
                     /ApEinfo_fwdcolor="#c6c9d1"
     Misc._feature   complement(4784..5084)
                     /label="bla txn terminator"
                     /ApEinfo_revcolor="#84b0dc"
                     /ApEinfo_fwdcolor="#84b0dc"
     Primer_binding_ 4968..4993
                     /label="rg0317 55C (pri018_pJxTF)"
                     /ApEinfo_revcolor="#f8d3a9"
                     /ApEinfo_fwdcolor="#f8d3a9"
     Primer_binding_ complement(5096..5124)
                     /label="rg0332 64C"
                     /ApEinfo_revcolor="#b1ff67"
                     /ApEinfo_fwdcolor="#b1ff67"
     Primer_binding_ 5097..5124
                     /label="rg0320 62C"
                     /ApEinfo_revcolor="#9eafd2"
                     /ApEinfo_fwdcolor="#9eafd2"
     Promoter        5111..5133
                     /label="consensus T7p"
                     /ApEinfo_revcolor="#ff9ccd"
                     /ApEinfo_fwdcolor="#ff9ccd"
     Promoter        5132..5152
                     /label="lacO"
                     /ApEinfo_revcolor="#b7e6d7"
                     /ApEinfo_fwdcolor="#b7e6d7"
     Misc._feature   5153..5153
                     /label=+1
                     /ApEinfo_revcolor="#75c6a9"
                     /ApEinfo_fwdcolor="#75c6a9"
     RBS             5171..5179
                     /label="SD1"
                     /ApEinfo_revcolor="#c7b0e3"
                     /ApEinfo_fwdcolor="#c7b0e3"
     RBS             5173..5179
                     /label="leader RBS"
                     /ApEinfo_revcolor="#ff9ccd"
                     /ApEinfo_fwdcolor="#ff9ccd"
     CDS             5185..5238
                     /label="leader peptide"
                     /ApEinfo_revcolor="#f58a5e"
                     /ApEinfo_fwdcolor="#f58a5e"
     CDS             5185..5238
                     /label="Translation 5185-5238"
                     /translation="MKAIFVLKHLNHAKEVF*"
     primer          complement(5212..5240)
                     /label="rgo0128_pJEx411d-BsaI-RV"
                     /note="sequence: cgcaGGTCTCACATTAGAAAACCTCCTTAGCATGATTAAG"
                     /ApEinfo_revcolor="#ff9ccd"
                     /ApEinfo_fwdcolor="#ff9ccd"
     primer          complement(5218..5240)
                     /label="sbo0043_GG_sbv0003_RV"
                     /note="sequence: TACACCGGTCTCATTAGAAAACCTCCTTAGCATG"
                     /ApEinfo_revcolor="#d6b295"
                     /ApEinfo_fwdcolor="#d6b295"
     primer          complement(5218..5240)
                     /label="sbo0043_GG_sbv0003_RV"
                     /note="sequence: TACACCGGTCTCATTAGAAAACCTCCTTAGCATG"
                     /ApEinfo_revcolor="#d6b295"
                     /ApEinfo_fwdcolor="#d6b295"
     RBS             5221..5232
                     /label="variable SD2"
                     /ApEinfo_revcolor="#ff9ccd"
                     /ApEinfo_fwdcolor="#ff9ccd"
     RBS             5223..5231
                     /label="consensus E.coli RBS"
                     /ApEinfo_revcolor="#c6c9d1"
                     /ApEinfo_fwdcolor="#c6c9d1"
     Misc._feature   5238..5240
                     /label="START"
                     /ApEinfo_revcolor="#d59687"
                     /ApEinfo_fwdcolor="#d59687"
     CDS             5238..5240
                     /label="Translation 5238-3989"
                     /translation="M"
ORIGIN
        1 GCATCTAAGA TCCTGGTCAT CGGCGCGGGC CCGGCCGGTT TGGTGTTTGC TTCCCAGCTC
       61 AAACAGGCGC GTCCGTTATG GGCCATTGAC ATCGTAGAGA AGAATGACGA ACAGGAAGTG
      121 TTGGGGTGGG GCGTGGTACT ACCGGGACGT CCTGGCCAGC ATCCGGCTAA CCCGCTAAGT
      181 TACTTGGATG CGCCTGAGCG ACTGAATCCC CAATTTCTCG AGGACTTTAA ACTCGTGCAT
      241 CATAACGAAC CCTCACTTAT GTCTACTGGG GTACTGTTGT GCGGAGTCGA ACGCCGTGGT
      301 CTGGTCCATG CACTGCGCGA TAAGTGCCGC AGTCAAGGCA TTGCGATCCG CTTTGAATCA
      361 CCCCTGTTAG AGCACGGTGA GTTACCGCTG GCGGACTATG ATCTGGTAGT GCTGGCGAAC
      421 GGTGTAAACC ATAAAACGGC TCACTTTACC GAGGCTCTGG TGCCTCAGGT TGACTATGGT
      481 CGCAACAAAT ATATATGGTA CGGCACCTCG CAGCTGTTCG ACCAAATGAA TCTGGTTTTC
      541 CGGACACACG GCAAAGATAT TTTCATTGCG CACGCGTATA AATACTCGGA TACTATGAGC
      601 ACGTTCATTG TGGAATGCTC GGAAGAAACC TATGCCCGTG CACGCCTCGG GGAAATGAGC
      661 GAAGAAGCAA GCGCGGAGTA CGTCGCCAAA GTTTTCCAAG CAGAATTAGG TGGTCATGGC
      721 CTGGTTTCTC AGCCAGGTCT TGGCTGGCGT AACTTTATGA CCCTTTCCCA TGATAGATGT
      781 CATGATGGCA AATTAGTCCT GCTGGGTGAT GCGCTCCAGA GCGGTCATTT TAGCATCGGA
      841 CACGGGACGA CCATGGCAGT GGTCGTTGCC CAGCTTCTGG TGAAAGCGCT GTGTACAGAA
      901 GATGGTGTTC CGGCCGCGCT GAAACGGTTC GAGGAACGCG CCCTGCCGTT GGTGCAACTG
      961 TTTCGAGGGC ATGCCGATAA TAGCCGTGTT TGGTTTGAAA CCGTGGAAGA ACGTATGCAT
     1021 TTATCCTCTG CTGAATTTGT TCAGAGTTTC GACGCCCGTC GCAAATCATT GCCACCGATG
     1081 CCGGAAGCCC TGGCACAAAA TCTGCGCTAT GCTCTGCAGC GTGGTAGTGG TGAAAGTTTA
     1141 GAAGTGCTGT TCCAGGGCCC GACGGGTcgt ggcgttcctc atattgttat ggtggacgcc
     1201 tacaaacgct ataaaAGTGG CTCCCACCAT CACCACCATC ATCACCACTA Gtaaactagt
     1261 ccccctagca taaccccttg gggcctctaa acgggtcttg aggggttttt tgcccctgag
     1321 aggcgtcaat cgagttcgta cctaagggcg acacccccta attagcccgg gcgaaaggcc
     1381 cagtctttcg actgagcctt tcgttttatt tgatgcctgg cagttcccta ctctcgcatg
     1441 gggagtcccc acactaccat cggcgctacg gcgtttcact tctgagttcg gcatggggtc
     1501 aggtgggacc accgcgctac tgccgccagg caaacaaggg gtgttatgag ccatattcag
     1561 gtataaatgg gctcgcgata atgttcagaa ttggttaatt ggttgtaaca ctgaccccta
     1621 tttgtttatt tttctaaata cattcaaata tgtatccgct catgagacaa taaccctgat
     1681 aaatgcttca ataatattga aaaaggaaga atatgagcca tattcaacgg gaaacgtcga
     1741 ggccgcgatt aaattccaac atggatgctg atttatatgg gtataaatgg gctcgcgata
     1801 atgtcgggca atcaggtgcg acaatctatc gcttgtatgg gaagcccgat gcgccagagt
     1861 tgtttctgaa acatggcaaa ggtagcgttg ccaatgatgt tacagatgag atggtcagac
     1921 taaactggct gacggaattt atgccacttc cgaccatcaa gcattttatc cgtactcctg
     1981 atgatgcatg gttactcacc actgcgatcc ccggaaaaac agcgttccag gtattagaag
     2041 aatatcctga ttcaggtgaa aatattgttg atgcgctggc agtgttcctg cgccggttgc
     2101 actcgattcc tgtttgtaat tgtcctttta acagcgatcg cgtatttcgc ctcgctcagg
     2161 cgcaatcacg aatgaataac ggtttggttg atgcgagtga ttttgatgac gagcgtaatg
     2221 gctggcctgt tgaacaagtc tggaaagaaa tgcataaact tttgccattc tcaccggatt
     2281 cagtcgtcac tcatggtgat ttctcacttg ataaccttat ttttgacgag gggaaattaa
     2341 taggttgtat tgatgttgga cgagtcggaa tcgcagaccg ataccaggat cttgccatcc
     2401 tatggaactg cctcggtgag ttttctcctt cattacagaa acggcttttt caaaaatatg
     2461 gtattgataa tcctgatatg aataaattgc agtttcattt gatgctcgat gagtttttct
     2521 aagcggcgcg ccatcgaatg gcgcaaaacc tttcgcggta tggcatgata gcgcccggaa
     2581 gagagtcaat tcagggtggt gaatatgaaa ccagtaacgt tatacgatgt cgcagagtat
     2641 gccggtgtct cttatcagac cgtttcccgc gtggtgaacc aggccagcca cgtttctgcg
     2701 aaaacgcggg aaaaagtgga agcggcgatg gcggagctga attacattcc caaccgcgtg
     2761 gcacaacaac tggcgggcaa acagtcgttg ctgattggcg ttgccacctc cagtctggcc
     2821 ctgcacgcgc cgtcgcaaat tgtcgcggcg attaaatctc gcgccgatca actgggtgcc
     2881 agcgtggtgg tgtcgatggt agaacgaagc ggcgtcgaag cctgtaaagc ggcggtgcac
     2941 aatcttctcg cgcaacgcgt cagtgggctg atcattaact atccgctgga tgaccaggat
     3001 gccattgctg tggaagctgc ctgcactaat gttccggcgt tatttcttga tgtctctgac
     3061 cagacaccca tcaacagtat tattttctcc catgaggacg gtacgcgact gggcgtggag
     3121 catctggtcg cattgggtca ccagcaaatc gcgctgttag cgggcccatt aagttctgtc
     3181 tcggcgcgtc tgcgtctggc tggctggcat aaatatctca ctcgcaatca aattcagccg
     3241 atagcggaac gggaaggcga ctggagtgcc atgtccggtt ttcaacaaac catgcaaatg
     3301 ctgaatgagg gcatcgttcc cactgcgatg ctggttgcca acgatcagat ggcgctgggc
     3361 gcaatgcgcg ccattaccga gtccgggctg cgcgttggtg cggatatctc ggtagtggga
     3421 tacgacgata ccgaagatag ctcatgttat atcccgccgt taaccaccat caaacaggat
     3481 tttcgcctgc tggggcaaac cagcgtggac cgcttgctgc aactctctca gggccaggcg
     3541 gtgaagggca atcagctgtt gccagtctca ctggtgaaaa gaaaaaccac cctggcgccc
     3601 aatacgcaaa ccgcctctcc ccgcgcgttg gccgattcat taatgcagct ggcacgacag
     3661 gtttcccgac tggaaagcgg gcagtgactc atgaccaaaa tcccttaacg tgagttacgc
     3721 gcgcgtcgtt ccactgagcg tcagaccccg tagaaaagat caaaggatct tcttgagatc
     3781 ctttttttct gcgcgtaatc tgctgcttgc aaacaaaaaa accaccgcta ccagcggtgg
     3841 tttgtttgcc ggatcaagag ctaccaactc tttttccgaa ggtaactggc ttcagcagag
     3901 cgcagatacc aaatactgtt cttctagtgt agccgtagtt agcccaccac ttcaagaact
     3961 ctgtagcacc gcctacatac ctcgctctgc taatcctgtt accagtggct gctgccagtg
     4021 gcgataagtc gtgtcttacc gggttggact caagacgata gttaccggat aaggcgcagc
     4081 ggtcgggctg aacggggggt tcgtgcacac agcccagctt ggagcgaacg acctacaccg
     4141 aactgagata cctacagcgt gagctatgag aaagcgccac gcttcccgaa gggagaaagg
     4201 cggacaggta tccggtaagc ggcagggtcg gaacaggaga gcgcacgagg gagcttccag
     4261 ggggaaacgc ctggtatctt tatagtcctg tcgggtttcg ccacctctga cttgagcgtc
     4321 gatttttgtg atgctcgtca ggggggcgga gcctatggaa aaacgccagc aacgcggcct
     4381 ttttacggtt cctggccttt tgctggcctt ttgctcacat gttctttcct gcgttatccc
     4441 ctgattctgt ggataaccgt attaccgcct ttgagtgagc tgataccgct cgccgcagcc
     4501 gaacgaccga gcgcagcgag tcagtgagcg aggaagcgga aggcgagagt agggaactgc
     4561 caggcatcaa actaagcaga aggcccctga cggatggcct ttttgcgttt ctacaaactc
     4621 tttctgtgtt gtaaaacgac ggccagtctt aagctcgggc cccctgggcg gttctgataa
     4681 cgagtaatcg ttaatccgca aataacgtaa aaacccgctt cggcgggttt ttttatgggg
     4741 ggagtttagg gaaagagcat ttgtcagaat atttaagggc gcctgtcact ttgcttgata
     4801 tatgagaatt atttaacctt ataaatgaga aaaaagcaac gcactttaaa taagatacgt
     4861 tgctttttcg attgatgaac acctataatt aaactattca tctattattt atgatttttt
     4921 gtatatacaa tatttctagt ttgttaaaga gaattaagaa aataaatctc gaaaataata
     4981 aagggaaaat cagtttttga tatcaaaatt atacatgtca acgataatac aaaatataat
     5041 acaaactata agatgttatc agtatttatt atgcatttag aataaatttt gtgtcgccct
     5101 tccgcgaaat taatacgact cactataggg gaattgtgag cggataacaa ttGGGCCCAA
     5161 GTTCACTTAA AAAGGAGATC AACAATGAAA GCAATTTTCG TACTGAAACA TCTTAATCAT
     5221 GCTAAGGAGG TTTTCTAATG
//
