# Supplementary material for: Hierarchically Engineered Multi‐Enzyme Nanoreactors for in vitro Drug Biosynthesis and Pathway Transplantation Into Cells
Source: Adv Mater. 2026 Apr 27;38(34):e23006. doi: 10.1002/adma.202523006 (PMC13274686; doi:10.1002/adma.202523006)
Supplement: Supplementary file 2 — Supporting File 2: adma73193‐sup‐0002‐Supplemental‐Sequences.zip. [file ADMA-38-e23006-s002.zip › as1005_vioe_pJEx411c.gb]

LOCUS       as1005_VioE_3C_SpyTag00 4694 bp ds-DNA     circular     18-JUL-2023
DEFINITION  .
FEATURES             Location/Qualifiers
     CDS             1..6
                     /label="Translation 1-6"
                     /translation="AS"
     misc_feature    1..702
                     /label="Coding"
                     /ApEinfo_revcolor="#c7b0e3"
                     /ApEinfo_fwdcolor="#c7b0e3"
     misc_feature    7..576
                     /label="VioE_co"
                     /ApEinfo_revcolor="#b7e6d7"
                     /ApEinfo_fwdcolor="#b7e6d7"
     CDS             7..576
                     /label="Translation 7-576"
                     /translation="ENREPPLLPARWSSAYVSYWSPMLPDDQLTSGYCWFDYERDICRIDGLFNPWSERDTGYRLWMSEVGNAASGRTWKQKVAYGRERTALGEQLCERPLDDETGPFAELFLPRDVLRRLGARHIGRRVVLGREADGWRYQRPGKGPSTLYLDAASGTPLRMVTGDEASRASLRDFPNVSEAEIPDAVFAAKR"
     CDS             577..591
                     /label="Translation 577-591"
                     /translation="GSGES"
     CDS             592..615
                     /label="3C site"
                     /ApEinfo_revcolor="#ff9ccd"
                     /ApEinfo_fwdcolor="#ff9ccd"
     CDS             592..615
                     /label="Translation 592-615"
                     /translation="LEVLFQGP"
     CDS             616..621
                     /label="Translation 616-621"
                     /translation="TG"
     misc_feature    622..669
                     /label="SpyTag003"
                     /ApEinfo_revcolor="#b1ff67"
                     /ApEinfo_fwdcolor="#b1ff67"
     CDS             622..669
                     /label="Translation 622-669"
                     /translation="RGVPHIVMVDAYKRYK"
     misc_feature    670..678
                     /label="Linker "
                     /ApEinfo_revcolor="#c6c9d1"
                     /ApEinfo_fwdcolor="#c6c9d1"
     CDS             670..678
                     /label="Translation 670-678"
                     /translation="SGS"
     part            679..702
                     /label="rgf0041 His8"
                     /ApEinfo_revcolor="#b4abac"
                     /ApEinfo_fwdcolor="#b4abac"
     CDS             679..702
                     /label="Translation 679-702"
                     /translation="HHHHHHHH"
     CDS             703..705
                     /label="Translation 703-705"
                     /translation="*"
     vector          706..4694
                     /label="pJEx411c"
                     /ApEinfo_revcolor="#c6c9d1"
                     /ApEinfo_fwdcolor="#c6c9d1"
     misc_feature    706..4694
                     /label="sbv0003_pJEx411c"
     CDS             706..708
                     /label="Translation 706-708"
                     /translation="*"
     primer          706..729
                     /label="rgo0126_pJEx411c-BsaI-FW"
                     /note="sequence: gaGGTCTCCtaaactagtccccctagcataacc"
                     /ApEinfo_revcolor="#c7b0e3"
                     /ApEinfo_fwdcolor="#c7b0e3"
     primer          707..727
                     /label="sbo0042_GG_sbv0003_FW"
                     /note="sequence: TACACCGGTCTCAaactagtccccctagcataa"
                     /ApEinfo_revcolor="#ffef86"
                     /ApEinfo_fwdcolor="#ffef86"
     primer          709..729
                     /label="sbo0042_GG_sbv0003_FW"
                     /note="sequence: TACACCGGTCTCAaactagtccccctagcataa"
                     /ApEinfo_revcolor="#ffef86"
                     /ApEinfo_fwdcolor="#ffef86"
     Misc._feature   720..766
                     /label="T7 Terminator"
                     /ApEinfo_revcolor="#c7b0e3"
                     /ApEinfo_fwdcolor="#c7b0e3"
     mutation        774..774
                     /label="G->T mutation in many constructs"
                     /ApEinfo_revcolor="#ff9ccd"
                     /ApEinfo_fwdcolor="#ff9ccd"
     Mutation        776..776
                     /label="mutation C->G to kill Esp31"
                     /ApEinfo_revcolor="#75c6a9"
                     /ApEinfo_fwdcolor="#75c6a9"
     Misc._feature   814..988
                     /label="rrnB1 B2 T1 txn terminator"
                     /ApEinfo_revcolor="#84b0dc"
                     /ApEinfo_fwdcolor="#84b0dc"
     Primer_binding_ complement(897..913)
                     /label="rg0318 55C (pri019_pJxTR)"
                     /ApEinfo_revcolor="#b4abac"
                     /ApEinfo_fwdcolor="#b4abac"
     Primer_binding_ 929..949
                     /label="KAUST_60_pET_r"
                     /ApEinfo_revcolor="#b4abac"
                     /ApEinfo_fwdcolor="#b4abac"
     Primer_binding_ complement(989..1008)
                     /label="KAUST_50_pENTR_R"
                     /ApEinfo_revcolor="#d6b295"
                     /ApEinfo_fwdcolor="#d6b295"
     Gene            1173..1967
                     /label="KanR"
                     /ApEinfo_revcolor="#9eafd2"
                     /ApEinfo_fwdcolor="#9eafd2"
     Gene            2062..3132
                     /label="lacI"
                     /ApEinfo_revcolor="#75c6a9"
                     /ApEinfo_fwdcolor="#75c6a9"
     Region          3143..3946
                     /label="pUC_ori"
                     /ApEinfo_revcolor="#d6b295"
                     /ApEinfo_fwdcolor="#d6b295"
     Primer_binding_ 4084..4101
                     /label="KAUST_10_M13Uni"
                     /ApEinfo_revcolor="#faac61"
                     /ApEinfo_fwdcolor="#faac61"
     Region          complement(4118..4231)
                     /label="rpn txn terminator"
                     /ApEinfo_revcolor="#c6c9d1"
                     /ApEinfo_fwdcolor="#c6c9d1"
     Misc._feature   complement(4238..4538)
                     /label="bla txn terminator"
                     /ApEinfo_revcolor="#84b0dc"
                     /ApEinfo_fwdcolor="#84b0dc"
     Primer_binding_ 4422..4447
                     /label="rg0317 55C (pri018_pJxTF)"
                     /ApEinfo_revcolor="#f8d3a9"
                     /ApEinfo_fwdcolor="#f8d3a9"
     Primer_binding_ complement(4550..4578)
                     /label="rg0332 64C"
                     /ApEinfo_revcolor="#b1ff67"
                     /ApEinfo_fwdcolor="#b1ff67"
     Primer_binding_ 4551..4578
                     /label="rg0320 62C"
                     /ApEinfo_revcolor="#9eafd2"
                     /ApEinfo_fwdcolor="#9eafd2"
     Promoter        4565..4587
                     /label="consensus T7p"
                     /ApEinfo_revcolor="#ff9ccd"
                     /ApEinfo_fwdcolor="#ff9ccd"
     Promoter        4586..4606
                     /label="lacO"
                     /ApEinfo_revcolor="#b7e6d7"
                     /ApEinfo_fwdcolor="#b7e6d7"
     Misc._feature   4607..4607
                     /label=+1
                     /ApEinfo_revcolor="#75c6a9"
                     /ApEinfo_fwdcolor="#75c6a9"
     RBS             4625..4633
                     /label="SD1"
                     /ApEinfo_revcolor="#c7b0e3"
                     /ApEinfo_fwdcolor="#c7b0e3"
     RBS             4627..4633
                     /label="leader RBS"
                     /ApEinfo_revcolor="#ff9ccd"
                     /ApEinfo_fwdcolor="#ff9ccd"
     CDS             4639..4692
                     /label="leader peptide"
                     /ApEinfo_revcolor="#f58a5e"
                     /ApEinfo_fwdcolor="#f58a5e"
     CDS             4639..4692
                     /label="Translation 4639-4692"
                     /translation="MKAIFVLKHLNHAKEVF*"
     primer          complement(4666..4694)
                     /label="rgo0128_pJEx411d-BsaI-RV"
                     /note="sequence: cgcaGGTCTCACATTAGAAAACCTCCTTAGCATGATTAAG"
                     /ApEinfo_revcolor="#ff9ccd"
                     /ApEinfo_fwdcolor="#ff9ccd"
     primer          complement(4672..4694)
                     /label="sbo0043_GG_sbv0003_RV"
                     /note="sequence: TACACCGGTCTCATTAGAAAACCTCCTTAGCATG"
                     /ApEinfo_revcolor="#d6b295"
                     /ApEinfo_fwdcolor="#d6b295"
     primer          complement(4672..4694)
                     /label="sbo0043_GG_sbv0003_RV"
                     /note="sequence: TACACCGGTCTCATTAGAAAACCTCCTTAGCATG"
                     /ApEinfo_revcolor="#d6b295"
                     /ApEinfo_fwdcolor="#d6b295"
     RBS             4675..4686
                     /label="variable SD2"
                     /ApEinfo_revcolor="#ff9ccd"
                     /ApEinfo_fwdcolor="#ff9ccd"
     RBS             4677..4685
                     /label="consensus E.coli RBS"
                     /ApEinfo_revcolor="#c6c9d1"
                     /ApEinfo_fwdcolor="#c6c9d1"
     Misc._feature   4692..4694
                     /label="START"
                     /ApEinfo_revcolor="#d59687"
                     /ApEinfo_fwdcolor="#d59687"
     CDS             4692..4694
                     /label="Translation 4692-3989"
                     /translation="M"
ORIGIN
        1 GCATCTGAGA ACCGCGAGCC ACCGCTATTA CCGGCGAGAT GGAGCAGCGC CTATGTCAGT
       61 TATTGGTCAC CTATGTTGCC GGATGATCAG CTGACCTCGG GCTATTGCTG GTTTGATTAC
      121 GAACGCGATA TTTGCCGCAT TGACGGCCTT TTCAATCCCT GGTCCGAACG AGACACCGGT
      181 TATCGTCTGT GGATGAGTGA AGTGGGGAAC GCAGCGTCCG GGCGTACTTG GAAACAGAAA
      241 GTTGCTTACG GCCGTGAACG AACAGCCCTG GGCGAGCAGC TTTGTGAACG CCCGCTGGAC
      301 GATGAAACCG GCCCGTTCGC TGAACTGTTT CTGCCGCGTG ATGTTCTGCG CCGTCTGGGC
      361 GCTCGCCATA TCGGTCGTCG CGTGGTATTG GGACGGGAAG CGGACGGTTG GCGCTACCAA
      421 CGTCCAGGAA AAGGGCCTTC AACGCTCTAC TTAGATGCAG CCTCTGGTAC TCCGCTCCGT
      481 ATGGTGACGG GTGACGAAGC AAGCCGCGCA TCTCTGCGTG ATTTTCCAAA TGTAAGCGAA
      541 GCCGAGATTC CGGATGCGGT TTTCGCGGCG AAACGGGGTA GTGGTGAAAG TTTAGAAGTG
      601 CTGTTCCAGG GCCCGACGGG Tcgtggcgtt cctcatattg ttatggtgga cgcctacaaa
      661 cgctataaaA GTGGCTCCCA CCATCACCAC CATCATCACC ACTAGtaaac tagtccccct
      721 agcataaccc cttggggcct ctaaacgggt cttgaggggt tttttgcccc tgagaggcgt
      781 caatcgagtt cgtacctaag ggcgacaccc cctaattagc ccgggcgaaa ggcccagtct
      841 ttcgactgag cctttcgttt tatttgatgc ctggcagttc cctactctcg catggggagt
      901 ccccacacta ccatcggcgc tacggcgttt cacttctgag ttcggcatgg ggtcaggtgg
      961 gaccaccgcg ctactgccgc caggcaaaca aggggtgtta tgagccatat tcaggtataa
     1021 atgggctcgc gataatgttc agaattggtt aattggttgt aacactgacc cctatttgtt
     1081 tatttttcta aatacattca aatatgtatc cgctcatgag acaataaccc tgataaatgc
     1141 ttcaataata ttgaaaaagg aagaatatga gccatattca acgggaaacg tcgaggccgc
     1201 gattaaattc caacatggat gctgatttat atgggtataa atgggctcgc gataatgtcg
     1261 ggcaatcagg tgcgacaatc tatcgcttgt atgggaagcc cgatgcgcca gagttgtttc
     1321 tgaaacatgg caaaggtagc gttgccaatg atgttacaga tgagatggtc agactaaact
     1381 ggctgacgga atttatgcca cttccgacca tcaagcattt tatccgtact cctgatgatg
     1441 catggttact caccactgcg atccccggaa aaacagcgtt ccaggtatta gaagaatatc
     1501 ctgattcagg tgaaaatatt gttgatgcgc tggcagtgtt cctgcgccgg ttgcactcga
     1561 ttcctgtttg taattgtcct tttaacagcg atcgcgtatt tcgcctcgct caggcgcaat
     1621 cacgaatgaa taacggtttg gttgatgcga gtgattttga tgacgagcgt aatggctggc
     1681 ctgttgaaca agtctggaaa gaaatgcata aacttttgcc attctcaccg gattcagtcg
     1741 tcactcatgg tgatttctca cttgataacc ttatttttga cgaggggaaa ttaataggtt
     1801 gtattgatgt tggacgagtc ggaatcgcag accgatacca ggatcttgcc atcctatgga
     1861 actgcctcgg tgagttttct ccttcattac agaaacggct ttttcaaaaa tatggtattg
     1921 ataatcctga tatgaataaa ttgcagtttc atttgatgct cgatgagttt ttctaagcgg
     1981 cgcgccatcg aatggcgcaa aacctttcgc ggtatggcat gatagcgccc ggaagagagt
     2041 caattcaggg tggtgaatat gaaaccagta acgttatacg atgtcgcaga gtatgccggt
     2101 gtctcttatc agaccgtttc ccgcgtggtg aaccaggcca gccacgtttc tgcgaaaacg
     2161 cgggaaaaag tggaagcggc gatggcggag ctgaattaca ttcccaaccg cgtggcacaa
     2221 caactggcgg gcaaacagtc gttgctgatt ggcgttgcca cctccagtct ggccctgcac
     2281 gcgccgtcgc aaattgtcgc ggcgattaaa tctcgcgccg atcaactggg tgccagcgtg
     2341 gtggtgtcga tggtagaacg aagcggcgtc gaagcctgta aagcggcggt gcacaatctt
     2401 ctcgcgcaac gcgtcagtgg gctgatcatt aactatccgc tggatgacca ggatgccatt
     2461 gctgtggaag ctgcctgcac taatgttccg gcgttatttc ttgatgtctc tgaccagaca
     2521 cccatcaaca gtattatttt ctcccatgag gacggtacgc gactgggcgt ggagcatctg
     2581 gtcgcattgg gtcaccagca aatcgcgctg ttagcgggcc cattaagttc tgtctcggcg
     2641 cgtctgcgtc tggctggctg gcataaatat ctcactcgca atcaaattca gccgatagcg
     2701 gaacgggaag gcgactggag tgccatgtcc ggttttcaac aaaccatgca aatgctgaat
     2761 gagggcatcg ttcccactgc gatgctggtt gccaacgatc agatggcgct gggcgcaatg
     2821 cgcgccatta ccgagtccgg gctgcgcgtt ggtgcggata tctcggtagt gggatacgac
     2881 gataccgaag atagctcatg ttatatcccg ccgttaacca ccatcaaaca ggattttcgc
     2941 ctgctggggc aaaccagcgt ggaccgcttg ctgcaactct ctcagggcca ggcggtgaag
     3001 ggcaatcagc tgttgccagt ctcactggtg aaaagaaaaa ccaccctggc gcccaatacg
     3061 caaaccgcct ctccccgcgc gttggccgat tcattaatgc agctggcacg acaggtttcc
     3121 cgactggaaa gcgggcagtg actcatgacc aaaatccctt aacgtgagtt acgcgcgcgt
     3181 cgttccactg agcgtcagac cccgtagaaa agatcaaagg atcttcttga gatccttttt
     3241 ttctgcgcgt aatctgctgc ttgcaaacaa aaaaaccacc gctaccagcg gtggtttgtt
     3301 tgccggatca agagctacca actctttttc cgaaggtaac tggcttcagc agagcgcaga
     3361 taccaaatac tgttcttcta gtgtagccgt agttagccca ccacttcaag aactctgtag
     3421 caccgcctac atacctcgct ctgctaatcc tgttaccagt ggctgctgcc agtggcgata
     3481 agtcgtgtct taccgggttg gactcaagac gatagttacc ggataaggcg cagcggtcgg
     3541 gctgaacggg gggttcgtgc acacagccca gcttggagcg aacgacctac accgaactga
     3601 gatacctaca gcgtgagcta tgagaaagcg ccacgcttcc cgaagggaga aaggcggaca
     3661 ggtatccggt aagcggcagg gtcggaacag gagagcgcac gagggagctt ccagggggaa
     3721 acgcctggta tctttatagt cctgtcgggt ttcgccacct ctgacttgag cgtcgatttt
     3781 tgtgatgctc gtcagggggg cggagcctat ggaaaaacgc cagcaacgcg gcctttttac
     3841 ggttcctggc cttttgctgg ccttttgctc acatgttctt tcctgcgtta tcccctgatt
     3901 ctgtggataa ccgtattacc gcctttgagt gagctgatac cgctcgccgc agccgaacga
     3961 ccgagcgcag cgagtcagtg agcgaggaag cggaaggcga gagtagggaa ctgccaggca
     4021 tcaaactaag cagaaggccc ctgacggatg gcctttttgc gtttctacaa actctttctg
     4081 tgttgtaaaa cgacggccag tcttaagctc gggccccctg ggcggttctg ataacgagta
     4141 atcgttaatc cgcaaataac gtaaaaaccc gcttcggcgg gtttttttat ggggggagtt
     4201 tagggaaaga gcatttgtca gaatatttaa gggcgcctgt cactttgctt gatatatgag
     4261 aattatttaa ccttataaat gagaaaaaag caacgcactt taaataagat acgttgcttt
     4321 ttcgattgat gaacacctat aattaaacta ttcatctatt atttatgatt ttttgtatat
     4381 acaatatttc tagtttgtta aagagaatta agaaaataaa tctcgaaaat aataaaggga
     4441 aaatcagttt ttgatatcaa aattatacat gtcaacgata atacaaaata taatacaaac
     4501 tataagatgt tatcagtatt tattatgcat ttagaataaa ttttgtgtcg cccttccgcg
     4561 aaattaatac gactcactat aggggaattg tgagcggata acaattGGGC CCAAGTTCAC
     4621 TTAAAAAGGA GATCAACAAT GAAAGCAATT TTCGTACTGA AACATCTTAA TCATGCTAAG
     4681 GAGGTTTTCT AATG
//
