# Supplementary material for: Hierarchically Engineered Multi‐Enzyme Nanoreactors for in vitro Drug Biosynthesis and Pathway Transplantation Into Cells
Source: Adv Mater. 2026 Apr 27;38(34):e23006. doi: 10.1002/adma.202523006 (PMC13274686; doi:10.1002/adma.202523006)
Supplement: Supplementary file 2 — Supporting File 2: adma73193‐sup‐0002‐Supplemental‐Sequences.zip. [file ADMA-38-e23006-s002.zip › as1023_viob_pJEx411c.gb]

LOCUS       as1023_VioB_SpyTag003_H 7079 bp ds-DNA     circular     10-OCT-2021
DEFINITION  .
FEATURES             Location/Qualifiers
     misc_feature    1..2991
                     /label="VioB_Pardee"
                     /ApEinfo_revcolor="#c7b0e3"
                     /ApEinfo_fwdcolor="#c7b0e3"
     CDS             1..2991
                     /label="Translation 1-2991"
                     /translation="SILDFPRIHFRGWARVNAPTANRDPHGHIDMASNTVAMAGEPFDLARHPTEFHRHLRSLGPRFGLDGRADPEGPFSLAEGYNAAGNNHFSWESATVSHVQWDGGEADRGDGLVGARLALWGHYNDYLRTTFNRARWVDSDPTRRDAAQIYAGQFTISPAGAGPGTPWLFTADIDDSHGARWTRGGHIAERGGHFLDEEFGLARLFQFSVPKDHPHFLFHPGPFDSEAWRRLQLALEDDDVLGLTVQYALFNMSTPPQPNSPVFHDMVGVVGLWRRGELASYPAGRLLRPRQPGLGDLTLRVNGGRVALNLACAIPFSTRAAQPSAPDRLTPDLGAKLPLGDLLLRDEDGALLARVPQALYQDYWTNHGIVDLPLLREPRGSLTLSSELAEWREQDWVTQSDASNLYLEAPDRRHGRFFPESIALRSYFRGEARARPDIPHRIEGMGLVGVESRQDGDAAEWRLTGLRPGPARIVLDDGAEAIPLRVLPDDWALDDATVEEVDYAFLYRHVMAYYELVYPFMSDKVFSLADRCKCETYARLMWQMCDPQNRNKSYYMPSTRELSAPKARLFLKYLAHVEGQARLQAPPPAGPARIESKAQLAAELRKAVDLELSVMLQYLYAAYSIPNYAQGQQRVRDGAWTAEQLQLACGSGDRRRDGGIRAALLEIAHEEMIHYLVVNNLLMALGEPFYAGVPLMGEAARQAFGLDTEFALEPFSESTLARFVRLEWPHFIPAPGKSIADCYAAIRQAFLDLPDLFGGEAGKRGGEHHLFLNELTNRAHPGYQLEVFDRDSALFGIAFVTDQGEGGALDSPHYEHSHFQRLREMSARIMAQSAPFEPALPALRNPVLDESPGCQRVADGRARALMALYQGVYELMFAMMAQHFAVKPLGSLRRSRLMNAAIDLMTGLLRPLSCALMNLPSGIAGRTAGPPLPGPVDTRSYDDYALGCRMLARRCERLLEQASMLEPGWLPDAQMELLDFYRRQMLDLACGKLSREA"
     misc_feature    1..3087
                     /label="Coding"
                     /ApEinfo_revcolor="#84b0dc"
                     /ApEinfo_fwdcolor="#84b0dc"
     misc_feature    2992..3000
                     /label="Linker "
                     /ApEinfo_revcolor="#c6c9d1"
                     /ApEinfo_fwdcolor="#c6c9d1"
     CDS             2992..3000
                     /label="Translation 2992-3000"
                     /translation="SGS"
     part            3001..3024
                     /label="rgf0041 His8"
                     /ApEinfo_revcolor="#b4abac"
                     /ApEinfo_fwdcolor="#b4abac"
     CDS             3001..3024
                     /label="Translation 3001-3024"
                     /translation="HHHHHHHH"
     misc_feature    3025..3039
                     /label="linker"
                     /ApEinfo_revcolor="#c6c9d1"
                     /ApEinfo_fwdcolor="#c6c9d1"
     CDS             3025..3039
                     /label="Translation 3025-3039"
                     /translation="GSGSG"
     misc_feature    3040..3087
                     /label="SpyTag003"
                     /ApEinfo_revcolor="#b1ff67"
                     /ApEinfo_fwdcolor="#b1ff67"
     CDS             3040..3087
                     /label="Translation 3040-3087"
                     /translation="RGVPHIVMVDAYKRYK"
     CDS             3088..3090
                     /label="Translation 3088-3090"
                     /translation="*"
     vector          3091..7079
                     /label="pJEx411c"
                     /ApEinfo_revcolor="#c6c9d1"
                     /ApEinfo_fwdcolor="#c6c9d1"
     misc_feature    3091..7079
                     /label="sbv0003_pJEx411c"
     CDS             3091..3093
                     /label="Translation 3091-3093"
                     /translation="*"
     primer          3091..3114
                     /label="rgo0126_pJEx411c-BsaI-FW"
                     /note="sequence: gaGGTCTCCtaaactagtccccctagcataacc"
                     /ApEinfo_revcolor="#c7b0e3"
                     /ApEinfo_fwdcolor="#c7b0e3"
     primer          3092..3112
                     /label="sbo0042_GG_sbv0003_FW"
                     /note="sequence: TACACCGGTCTCAaactagtccccctagcataa"
                     /ApEinfo_revcolor="#ffef86"
                     /ApEinfo_fwdcolor="#ffef86"
     primer          3094..3114
                     /label="sbo0042_GG_sbv0003_FW"
                     /note="sequence: TACACCGGTCTCAaactagtccccctagcataa"
                     /ApEinfo_revcolor="#ffef86"
                     /ApEinfo_fwdcolor="#ffef86"
     Misc._feature   3105..3151
                     /label="T7 Terminator"
                     /ApEinfo_revcolor="#c7b0e3"
                     /ApEinfo_fwdcolor="#c7b0e3"
     mutation        3159..3159
                     /label="G->T mutation in many constructs"
                     /ApEinfo_revcolor="#ff9ccd"
                     /ApEinfo_fwdcolor="#ff9ccd"
     Mutation        3161..3161
                     /label="mutation C->G to kill Esp31"
                     /ApEinfo_revcolor="#75c6a9"
                     /ApEinfo_fwdcolor="#75c6a9"
     Misc._feature   3199..3373
                     /label="rrnB1 B2 T1 txn terminator"
                     /ApEinfo_revcolor="#84b0dc"
                     /ApEinfo_fwdcolor="#84b0dc"
     Primer_binding_ complement(3282..3298)
                     /label="rg0318 55C (pri019_pJxTR)"
                     /ApEinfo_revcolor="#b4abac"
                     /ApEinfo_fwdcolor="#b4abac"
     Primer_binding_ 3314..3334
                     /label="KAUST_60_pET_r"
                     /ApEinfo_revcolor="#b4abac"
                     /ApEinfo_fwdcolor="#b4abac"
     Primer_binding_ complement(3374..3393)
                     /label="KAUST_50_pENTR_R"
                     /ApEinfo_revcolor="#d6b295"
                     /ApEinfo_fwdcolor="#d6b295"
     Gene            3558..4352
                     /label="KanR"
                     /ApEinfo_revcolor="#9eafd2"
                     /ApEinfo_fwdcolor="#9eafd2"
     Gene            4447..5517
                     /label="lacI"
                     /ApEinfo_revcolor="#75c6a9"
                     /ApEinfo_fwdcolor="#75c6a9"
     Region          5528..6331
                     /label="pUC_ori"
                     /ApEinfo_revcolor="#d6b295"
                     /ApEinfo_fwdcolor="#d6b295"
     Primer_binding_ 6469..6486
                     /label="KAUST_10_M13Uni"
                     /ApEinfo_revcolor="#faac61"
                     /ApEinfo_fwdcolor="#faac61"
     Region          complement(6503..6616)
                     /label="rpn txn terminator"
                     /ApEinfo_revcolor="#c6c9d1"
                     /ApEinfo_fwdcolor="#c6c9d1"
     Misc._feature   complement(6623..6923)
                     /label="bla txn terminator"
                     /ApEinfo_revcolor="#84b0dc"
                     /ApEinfo_fwdcolor="#84b0dc"
     Primer_binding_ 6807..6832
                     /label="rg0317 55C (pri018_pJxTF)"
                     /ApEinfo_revcolor="#f8d3a9"
                     /ApEinfo_fwdcolor="#f8d3a9"
     Primer_binding_ complement(6935..6963)
                     /label="rg0332 64C"
                     /ApEinfo_revcolor="#b1ff67"
                     /ApEinfo_fwdcolor="#b1ff67"
     Primer_binding_ 6936..6963
                     /label="rg0320 62C"
                     /ApEinfo_revcolor="#9eafd2"
                     /ApEinfo_fwdcolor="#9eafd2"
     Promoter        6950..6972
                     /label="consensus T7p"
                     /ApEinfo_revcolor="#ff9ccd"
                     /ApEinfo_fwdcolor="#ff9ccd"
     Promoter        6971..6991
                     /label="lacO"
                     /ApEinfo_revcolor="#b7e6d7"
                     /ApEinfo_fwdcolor="#b7e6d7"
     Misc._feature   6992..6992
                     /label=+1
                     /ApEinfo_revcolor="#75c6a9"
                     /ApEinfo_fwdcolor="#75c6a9"
     RBS             7010..7018
                     /label="SD1"
                     /ApEinfo_revcolor="#c7b0e3"
                     /ApEinfo_fwdcolor="#c7b0e3"
     RBS             7012..7018
                     /label="leader RBS"
                     /ApEinfo_revcolor="#ff9ccd"
                     /ApEinfo_fwdcolor="#ff9ccd"
     CDS             7024..7077
                     /label="leader peptide"
                     /ApEinfo_revcolor="#f58a5e"
                     /ApEinfo_fwdcolor="#f58a5e"
     CDS             7024..7077
                     /label="Translation 7024-7077"
                     /translation="MKAIFVLKHLNHAKEVF*"
     primer          complement(7051..7079)
                     /label="rgo0128_pJEx411d-BsaI-RV"
                     /note="sequence: cgcaGGTCTCACATTAGAAAACCTCCTTAGCATGATTAAG"
                     /ApEinfo_revcolor="#ff9ccd"
                     /ApEinfo_fwdcolor="#ff9ccd"
     primer          complement(7057..7079)
                     /label="sbo0043_GG_sbv0003_RV"
                     /note="sequence: TACACCGGTCTCATTAGAAAACCTCCTTAGCATG"
                     /ApEinfo_revcolor="#d6b295"
                     /ApEinfo_fwdcolor="#d6b295"
     primer          complement(7057..7079)
                     /label="sbo0043_GG_sbv0003_RV"
                     /note="sequence: TACACCGGTCTCATTAGAAAACCTCCTTAGCATG"
                     /ApEinfo_revcolor="#d6b295"
                     /ApEinfo_fwdcolor="#d6b295"
     RBS             7060..7071
                     /label="variable SD2"
                     /ApEinfo_revcolor="#ff9ccd"
                     /ApEinfo_fwdcolor="#ff9ccd"
     RBS             7062..7070
                     /label="consensus E.coli RBS"
                     /ApEinfo_revcolor="#c6c9d1"
                     /ApEinfo_fwdcolor="#c6c9d1"
     Misc._feature   7077..7079
                     /label="START"
                     /ApEinfo_revcolor="#d59687"
                     /ApEinfo_fwdcolor="#d59687"
     CDS             7077..7079
                     /label="Translation 7077-3989"
                     /translation="M"
ORIGIN
        1 AGCATTCTGG ATTTCCCGCG TATCCACTTC CGTGGCTGGG CCCGTGTCAA TGCGCCGACC
       61 GCGAACCGCG ATCCGCACGG CCACATCGAT ATGGCCAGCA ATACCGTGGC GATGGCGGGT
      121 GAGCCGTTCG ACCTGGCACG CCATCCTACG GAGTTCCACC GTCACCTGCG CTCCCTGGGT
      181 CCGCGCTTCG GCTTGGATGG TCGTGCTGAC CCGGAAGGCC CGTTCAGCCT GGCCGAGGGC
      241 TACAACGCTG CCGGTAACAA CCACTTTTCG TGGGAGAGCG CAACCGTTAG CCACGTGCAA
      301 TGGGATGGCG GTGAGGCGGA TCGTGGTGAC GGTCTGGTCG GTGCTCGTTT GGCACTGTGG
      361 GGTCACTACA ATGATTATCT GCGTACCACC TTCAATCGTG CTCGTTGGGT CGACAGCGAC
      421 CCGACGCGCC GTGACGCTGC ACAAATCTAT GCGGGCCAAT TCACCATTAG CCCGGCTGGT
      481 GCCGGTCCGG GTACGCCGTG GCTGTTTACG GCAGACATTG ATGATAGCCA TGGTGCACGT
      541 TGGACGCGTG GCGGCCACAT TGCAGAGCGT GGCGGCCACT TCTTGGATGA AGAGTTTGGT
      601 CTGGCACGCC TGTTTCAGTT CTCTGTGCCG AAAGATCACC CACATTTTCT GTTTCACCCG
      661 GGTCCGTTTG ATTCCGAGGC CTGGCGTCGT CTGCAATTGG CTCTGGAGGA TGACGACGTT
      721 CTGGGTCTGA CCGTGCAATA TGCGTTGTTC AATATGAGCA CCCCGCCTCA GCCGAACAGC
      781 CCGGTTTTTC ACGATATGGT CGGTGTTGTC GGTCTGTGGC GTCGTGGTGA ACTGGCGAGC
      841 TACCCGGCTG GTCGTCTGCT GCGTCCGCGT CAACCGGGTC TGGGTGACCT GACCCTGCGC
      901 GTCAACGGTG GTCGCGTTGC GCTGAATTTG GCGTGTGCCA TTCCGTTCAG CACTCGTGCC
      961 GCGCAGCCAA GCGCACCGGA CCGCCTGACC CCGGACCTGG GTGCCAAACT GCCGCTGGGC
     1021 GATCTGCTGC TGCGTGATGA GGACGGCGCA CTGTTGGCAC GTGTGCCGCA GGCTCTGTAC
     1081 CAAGACTATT GGACGAATCA CGGTATTGTG GACCTGCCGC TGCTGCGCGA ACCGCGTGGT
     1141 AGCTTGACCC TGAGCAGCGA ACTGGCGGAG TGGCGTGAGC AAGACTGGGT CACCCAAAGC
     1201 GACGCGTCTA ACCTGTACCT GGAGGCACCG GATCGCCGTC ACGGTCGCTT TTTCCCTGAG
     1261 AGCATCGCGC TGCGCAGCTA CTTTCGCGGT GAAGCGCGTG CGCGTCCGGA TATCCCGCAT
     1321 CGTATCGAGG GCATGGGCCT GGTCGGCGTC GAATCTCGTC AGGATGGCGA CGCTGCGGAA
     1381 TGGCGTCTGA CGGGTCTGCG TCCGGGTCCG GCACGCATTG TTCTGGACGA TGGTGCCGAG
     1441 GCGATCCCTC TGCGTGTTCT GCCTGACGAT TGGGCGCTGG ATGACGCGAC CGTCGAAGAA
     1501 GTGGATTACG CCTTTTTGTA CCGCCACGTT ATGGCGTATT ACGAGCTGGT GTATCCATTC
     1561 ATGAGCGACA AGGTGTTTTC CCTGGCTGAT CGTTGCAAAT GTGAAACGTA CGCACGTCTG
     1621 ATGTGGCAGA TGTGTGATCC GCAGAACCGC AACAAGTCCT ATTACATGCC GAGCACCCGC
     1681 GAACTGTCGG CACCGAAAGC TCGTTTGTTC TTGAAGTATC TGGCCCACGT GGAAGGCCAG
     1741 GCACGCCTGC AAGCACCTCC GCCAGCGGGT CCGGCACGCA TTGAATCTAA AGCCCAGTTG
     1801 GCGGCAGAGC TGCGTAAAGC CGTCGACCTG GAGCTGTCTG TGATGCTGCA ATACCTGTAC
     1861 GCGGCGTATA GCATTCCGAA CTATGCACAG GGCCAACAAC GTGTTCGTGA CGGTGCGTGG
     1921 ACCGCCGAGC AGCTGCAACT GGCGTGCGGT AGCGGTGACC GTCGCCGTGA TGGCGGTATT
     1981 CGTGCAGCAC TGCTGGAAAT TGCTCATGAA GAAATGATTC ATTACCTGGT CGTTAACAAC
     2041 CTGCTGATGG CCCTGGGCGA GCCGTTCTAC GCGGGTGTCC CGCTGATGGG CGAAGCGGCA
     2101 CGTCAGGCGT TTGGCCTGGA CACCGAGTTC GCTCTGGAAC CGTTTAGCGA AAGCACGCTG
     2161 GCACGTTTTG TTCGTCTGGA ATGGCCGCAC TTTATCCCAG CACCGGGCAA ATCCATCGCG
     2221 GACTGCTATG CCGCCATTCG TCAGGCGTTT TTGGATCTGC CGGACTTGTT TGGTGGCGAG
     2281 GCAGGTAAGC GTGGCGGTGA ACACCACCTG TTCCTGAATG AGCTGACCAA CCGTGCGCAT
     2341 CCGGGTTATC AACTGGAAGT TTTCGATCGC GACTCGGCGC TGTTTGGTAT TGCATTTGTG
     2401 ACCGATCAGG GCGAAGGTGG CGCTCTGGAC AGCCCGCACT ACGAACATAG CCATTTTCAA
     2461 CGTCTGCGTG AAATGAGCGC GCGTATCATG GCTCAAAGCG CACCGTTCGA ACCGGCGCTG
     2521 CCGGCGTTGC GTAATCCGGT TCTGGATGAG AGCCCGGGTT GCCAACGTGT CGCAGACGGT
     2581 CGTGCGCGTG CGCTGATGGC ATTGTACCAA GGCGTTTATG AGCTGATGTT TGCGATGATG
     2641 GCGCAGCACT TCGCCGTGAA ACCGCTGGGT AGCTTGCGTC GCAGCCGCCT GATGAACGCA
     2701 GCAATCGATC TGATGACCGG TCTGTTGCGT CCGCTGAGCT GCGCGCTGAT GAACCTGCCA
     2761 AGCGGCATCG CCGGTCGCAC GGCCGGTCCG CCGCTGCCGG GTCCGGTTGA CACCCGTAGC
     2821 TATGACGACT ACGCGCTGGG CTGTCGCATG CTGGCACGCC GTTGCGAGCG TCTGCTGGAG
     2881 CAGGCGAGCA TGCTGGAACC GGGTTGGCTG CCGGATGCGC AGATGGAGCT GCTGGATTTC
     2941 TATCGTCGCC AAATGCTGGA CTTGGCGTGC GGCAAACTGA GCCGCGAGGC CAGTGGCTCC
     3001 CACCATCACC ACCATCATCA CCACGGTTCC GGTTCTGGCc gtggcgttcc tcatattgtt
     3061 atggtggacg cctacaaacg ctataaaTAG taaactagtc cccctagcat aaccccttgg
     3121 ggcctctaaa cgggtcttga ggggtttttt gcccctgaga ggcgtcaatc gagttcgtac
     3181 ctaagggcga caccccctaa ttagcccggg cgaaaggccc agtctttcga ctgagccttt
     3241 cgttttattt gatgcctggc agttccctac tctcgcatgg ggagtcccca cactaccatc
     3301 ggcgctacgg cgtttcactt ctgagttcgg catggggtca ggtgggacca ccgcgctact
     3361 gccgccaggc aaacaagggg tgttatgagc catattcagg tataaatggg ctcgcgataa
     3421 tgttcagaat tggttaattg gttgtaacac tgacccctat ttgtttattt ttctaaatac
     3481 attcaaatat gtatccgctc atgagacaat aaccctgata aatgcttcaa taatattgaa
     3541 aaaggaagaa tatgagccat attcaacggg aaacgtcgag gccgcgatta aattccaaca
     3601 tggatgctga tttatatggg tataaatggg ctcgcgataa tgtcgggcaa tcaggtgcga
     3661 caatctatcg cttgtatggg aagcccgatg cgccagagtt gtttctgaaa catggcaaag
     3721 gtagcgttgc caatgatgtt acagatgaga tggtcagact aaactggctg acggaattta
     3781 tgccacttcc gaccatcaag cattttatcc gtactcctga tgatgcatgg ttactcacca
     3841 ctgcgatccc cggaaaaaca gcgttccagg tattagaaga atatcctgat tcaggtgaaa
     3901 atattgttga tgcgctggca gtgttcctgc gccggttgca ctcgattcct gtttgtaatt
     3961 gtccttttaa cagcgatcgc gtatttcgcc tcgctcaggc gcaatcacga atgaataacg
     4021 gtttggttga tgcgagtgat tttgatgacg agcgtaatgg ctggcctgtt gaacaagtct
     4081 ggaaagaaat gcataaactt ttgccattct caccggattc agtcgtcact catggtgatt
     4141 tctcacttga taaccttatt tttgacgagg ggaaattaat aggttgtatt gatgttggac
     4201 gagtcggaat cgcagaccga taccaggatc ttgccatcct atggaactgc ctcggtgagt
     4261 tttctccttc attacagaaa cggctttttc aaaaatatgg tattgataat cctgatatga
     4321 ataaattgca gtttcatttg atgctcgatg agtttttcta agcggcgcgc catcgaatgg
     4381 cgcaaaacct ttcgcggtat ggcatgatag cgcccggaag agagtcaatt cagggtggtg
     4441 aatatgaaac cagtaacgtt atacgatgtc gcagagtatg ccggtgtctc ttatcagacc
     4501 gtttcccgcg tggtgaacca ggccagccac gtttctgcga aaacgcggga aaaagtggaa
     4561 gcggcgatgg cggagctgaa ttacattccc aaccgcgtgg cacaacaact ggcgggcaaa
     4621 cagtcgttgc tgattggcgt tgccacctcc agtctggccc tgcacgcgcc gtcgcaaatt
     4681 gtcgcggcga ttaaatctcg cgccgatcaa ctgggtgcca gcgtggtggt gtcgatggta
     4741 gaacgaagcg gcgtcgaagc ctgtaaagcg gcggtgcaca atcttctcgc gcaacgcgtc
     4801 agtgggctga tcattaacta tccgctggat gaccaggatg ccattgctgt ggaagctgcc
     4861 tgcactaatg ttccggcgtt atttcttgat gtctctgacc agacacccat caacagtatt
     4921 attttctccc atgaggacgg tacgcgactg ggcgtggagc atctggtcgc attgggtcac
     4981 cagcaaatcg cgctgttagc gggcccatta agttctgtct cggcgcgtct gcgtctggct
     5041 ggctggcata aatatctcac tcgcaatcaa attcagccga tagcggaacg ggaaggcgac
     5101 tggagtgcca tgtccggttt tcaacaaacc atgcaaatgc tgaatgaggg catcgttccc
     5161 actgcgatgc tggttgccaa cgatcagatg gcgctgggcg caatgcgcgc cattaccgag
     5221 tccgggctgc gcgttggtgc ggatatctcg gtagtgggat acgacgatac cgaagatagc
     5281 tcatgttata tcccgccgtt aaccaccatc aaacaggatt ttcgcctgct ggggcaaacc
     5341 agcgtggacc gcttgctgca actctctcag ggccaggcgg tgaagggcaa tcagctgttg
     5401 ccagtctcac tggtgaaaag aaaaaccacc ctggcgccca atacgcaaac cgcctctccc
     5461 cgcgcgttgg ccgattcatt aatgcagctg gcacgacagg tttcccgact ggaaagcggg
     5521 cagtgactca tgaccaaaat cccttaacgt gagttacgcg cgcgtcgttc cactgagcgt
     5581 cagaccccgt agaaaagatc aaaggatctt cttgagatcc tttttttctg cgcgtaatct
     5641 gctgcttgca aacaaaaaaa ccaccgctac cagcggtggt ttgtttgccg gatcaagagc
     5701 taccaactct ttttccgaag gtaactggct tcagcagagc gcagatacca aatactgttc
     5761 ttctagtgta gccgtagtta gcccaccact tcaagaactc tgtagcaccg cctacatacc
     5821 tcgctctgct aatcctgtta ccagtggctg ctgccagtgg cgataagtcg tgtcttaccg
     5881 ggttggactc aagacgatag ttaccggata aggcgcagcg gtcgggctga acggggggtt
     5941 cgtgcacaca gcccagcttg gagcgaacga cctacaccga actgagatac ctacagcgtg
     6001 agctatgaga aagcgccacg cttcccgaag ggagaaaggc ggacaggtat ccggtaagcg
     6061 gcagggtcgg aacaggagag cgcacgaggg agcttccagg gggaaacgcc tggtatcttt
     6121 atagtcctgt cgggtttcgc cacctctgac ttgagcgtcg atttttgtga tgctcgtcag
     6181 gggggcggag cctatggaaa aacgccagca acgcggcctt tttacggttc ctggcctttt
     6241 gctggccttt tgctcacatg ttctttcctg cgttatcccc tgattctgtg gataaccgta
     6301 ttaccgcctt tgagtgagct gataccgctc gccgcagccg aacgaccgag cgcagcgagt
     6361 cagtgagcga ggaagcggaa ggcgagagta gggaactgcc aggcatcaaa ctaagcagaa
     6421 ggcccctgac ggatggcctt tttgcgtttc tacaaactct ttctgtgttg taaaacgacg
     6481 gccagtctta agctcgggcc ccctgggcgg ttctgataac gagtaatcgt taatccgcaa
     6541 ataacgtaaa aacccgcttc ggcgggtttt tttatggggg gagtttaggg aaagagcatt
     6601 tgtcagaata tttaagggcg cctgtcactt tgcttgatat atgagaatta tttaacctta
     6661 taaatgagaa aaaagcaacg cactttaaat aagatacgtt gctttttcga ttgatgaaca
     6721 cctataatta aactattcat ctattattta tgattttttg tatatacaat atttctagtt
     6781 tgttaaagag aattaagaaa ataaatctcg aaaataataa agggaaaatc agtttttgat
     6841 atcaaaatta tacatgtcaa cgataataca aaatataata caaactataa gatgttatca
     6901 gtatttatta tgcatttaga ataaattttg tgtcgccctt ccgcgaaatt aatacgactc
     6961 actatagggg aattgtgagc ggataacaat tGGGCCCAAG TTCACTTAAA AAGGAGATCA
     7021 ACAATGAAAG CAATTTTCGT ACTGAAACAT CTTAATCATG CTAAGGAGGT TTTCTAATG
//
